# Supplementary material for: Screening germplasm and detecting QTLs for mesocotyl elongation trait in rice (Oryza sativa L.) by association mapping
Source: BMC Genom Data. 2023 Feb 15;24:8. doi: 10.1186/s12863-023-01107-8 (PMC9930352; doi:10.1186/s12863-023-01107-8)
Supplement: Supplementary file 2 — Additional file 2: Table S2. Genotype data(bp) of 543 rice accession amplified by 262 SSR markers. [file 12863_2023_1107_MOESM2_ESM.xlsx]

## Sheet: Chr1-6
			Additional file 2: Table S2 Genotype data(bp) of 543 rice accession amplified by 262 SSR markers
		SSR Code	1	2	3	4	5	6	7	8	9	10	11	12	13	14	15	16	17	18	19	20	21	22	23	24	25	26	27	28	29	30	31	32	33	34	35	36	37	38	39	40	41	42	43	44	45	46	47
		SSR Markers	RM84	RM283	RM3453	RM1	RM259	RM583	RM490	RM8095	RM140	RM562	RM9	RM129	RM5	RM1231	RM128	RM297	RM246	RM212	RM5389	RM486	RM265	RM3482	RM6831	RM14	RM1-003	RM5345	RM7288	RM5356	RM1358	RM1313	RM324	RM327	RM301	RM300	RM262	RM5427	RM3688	RM183	RM5804	RM106	RM6361	RM573	RM450	RM7598	RM263	RM112	RM525
		Chr. No.	1	1	1	1	1	1	1	1	1	1	1	1	1	1	1	1	1	1	1	1	1	1	1	1	1	2	2	2	2	2	2	2	2	2	2	2	2	2	2	2	2	2	2	2	2	2	2
	Code	Accessions
	W1	Yazihuang	110	165	140	80	215	190	100	120	265	255	0	105	115	175	160	175	110	120	130	105	110	80	195	255	165	155	210	155	170	100	175	210	155	135	140	145	105	120	155	285	190	205	140	100	160	115	135
	W2	Hongmangzaodao	110	165	140	80	170	190	100	120	265	235	140	105	110	180	160	175	100	120	125	110	110	90	195	205	140	155	205	145	170	80	175	210	155	105	150	120	105	120	155	275	190	200	135	100	0	115	110
	W3	Wanhuangdao	110	165	150	80	215	190	100	120	265	220	0	105	115	180	160	180	100	120	130	105	110	90	195	255	150	155	210	155	170	100	140	210	155	135	140	120	100	120	160	280	190	195	130	100	160	115	135
	W4	Guozinuo	110	150	145	80	215	190	100	120	265	220	0	105	115	180	155	175	100	120	125	105	110	90	195	255	140	155	210	155	170	100	140	210	155	135	150	145	110	120	155	280	190	200	130	100	160	115	135
	W5	Shuijingbaidao	110	150	145	80	215	190	100	120	265	220	130	105	115	170	155	175	100	120	125	110	105	0	195	255	160	155	210	155	170	100	140	210	155	135	150	145	110	120	160	275	190	200	135	100	160	115	135
	W6	Wumangzaodao	115	150	145	90	215	190	100	120	265	220	190	105	115	175	160	180	110	120	130	100	105	90	195	255	160	160	210	155	170	90	140	0	155	135	140	145	105	120	155	275	195	200	140	100	160	115	145
	W7	Sanbailitou	110	150	145	0	215	190	100	120	265	220	0	105	115	175	155	175	100	120	130	105	110	90	195	255	155	160	210	155	170	100	140	210	0	135	140	145	105	120	155	275	190	200	140	100	160	115	135
	W8	Cuyingwanyangdao	110	150	145	0	215	190	100	120	265	220	0	105	115	180	160	175	100	120	125	105	105	90	195	255	160	160	210	155	170	95	140	210	155	135	150	145	100	120	155	280	190	200	135	100	0	115	135
	W9	Yanglingdao	115	150	145	0	215	190	100	120	265	255	0	105	115	180	160	175	100	120	125	105	110	0	195	255	135	160	210	155	170	95	140	210	155	135	150	145	110	120	155	280	190	205	145	100	160	115	140
	W10	Wanyedao	110	150	145	0	215	190	100	120	265	220	130	105	115	180	155	175	100	120	125	105	105	90	195	255	155	160	210	155	170	90	140	210	155	135	140	145	100	120	160	280	190	205	145	100	160	130	135
	W11	Qiaobinghuang	110	150	145	0	215	190	100	120	265	220	130	105	115	175	155	180	100	120	125	105	110	90	195	255	155	160	210	155	170	95	140	210	155	135	140	145	100	120	155	280	190	205	145	100	0	115	135
	W12	Tiejingqing	110	150	145	80	215	190	100	125	265	235	0	105	120	180	160	180	100	120	125	105	110	80	195	255	155	160	210	155	170	95	140	210	155	135	140	145	100	120	155	285	190	210	145	100	160	115	135
	W13	Xiaobaiyedao	110	150	145	80	240	190	100	125	265	235	0	105	115	180	160	175	100	120	125	105	110	0	195	255	155	160	210	155	170	95	175	210	155	135	150	145	110	120	160	285	190	210	145	100	160	115	135
	W14	Baoxintaihuqing	120	165	160	90	170	190	100	125	265	235	0	105	115	175	160	150	115	120	110	105	110	80	195	255	135	160	210	145	170	80	140	0	155	105	140	145	100	120	155	285	190	210	145	100	175	115	110
	W15	Jiangfeng4	120	165	155	80	215	190	100	125	265	255	180	105	115	180	160	175	110	120	120	100	110	90	195	255	155	160	210	155	170	90	140	210	155	135	140	145	100	120	160	280	190	215	150	100	160	115	135
	W16	Sujing4	110	0	155	90	215	190	100	125	265	235	180	105	115	180	155	175	110	120	120	100	105	80	195	255	155	160	210	155	155	90	140	210	155	135	140	145	110	120	155	280	190	215	150	100	160	115	135
	W17	Aizhongluohanhuang	120	150	145	80	215	190	100	125	265	235	130	105	120	180	160	150	100	120	125	105	110	90	195	255	135	160	210	155	170	95	140	210	155	135	140	145	105	0	155	280	190	220	150	100	160	115	135
	W18	Baodao	120	150	145	80	215	190	100	125	265	235	130	105	120	180	160	175	110	120	125	105	110	90	195	255	155	160	210	155	170	95	140	210	155	135	140	145	110	120	155	280	190	220	150	100	160	115	135
	W19	Wanmuxiqiu	120	150	145	80	215	190	100	125	265	235	185	105	120	185	165	150	100	120	125	105	110	90	195	255	160	160	210	155	170	100	140	210	155	135	150	145	110	120	155	280	190	225	150	100	160	115	135
	W20	Huangsanshi	120	150	145	0	215	190	100	125	265	235	185	105	120	185	165	175	100	120	125	105	110	90	195	255	135	160	210	155	170	95	140	210	155	135	140	145	110	0	155	280	190	225	155	100	0	115	135
	W21	Erheidao	115	150	145	0	215	180	100	125	265	270	185	105	120	180	160	175	100	120	125	105	110	0	195	255	160	160	210	155	170	100	140	210	155	135	140	145	110	195	155	280	190	230	155	100	160	115	135
	W22	Xiaoqingzhong	115	150	145	0	215	180	100	125	265	270	190	105	120	180	165	175	100	120	125	105	110	90	195	255	160	160	210	155	170	100	140	210	155	135	140	145	100	120	160	280	190	230	155	100	160	115	135
	W23	Zaoguangtou	115	150	145	80	215	180	100	125	265	270	185	105	120	180	165	175	100	120	130	105	110	90	195	255	160	160	210	155	170	95	140	210	155	135	140	145	105	120	160	280	190	235	150	100	160	115	140
	W24	Xiaoluohanhuang	120	150	145	80	215	190	100	125	265	235	185	105	120	185	165	175	100	120	130	105	110	90	195	255	135	160	210	155	170	100	140	210	155	135	140	145	105	120	155	280	190	235	155	100	160	115	135
	W25	Souzhouqing	115	150	145	0	215	190	100	125	265	255	130	105	120	180	165	175	100	120	130	105	110	90	195	255	160	160	210	155	170	100	140	210	155	135	140	145	100	120	155	280	190	240	150	100	160	115	135
	W26	Wanluli	115	150	150	0	215	190	100	125	265	270	130	105	120	180	165	175	110	120	130	105	105	90	195	255	160	160	210	155	170	100	140	210	155	135	140	145	100	120	155	275	190	240	155	100	160	115	135
	W27	Wanbaguo	115	150	150	0	215	190	100	125	265	235	130	105	120	185	170	175	110	120	130	105	110	80	195	255	160	155	210	155	170	100	140	210	155	135	140	145	105	120	160	275	190	240	155	100	160	115	135
	W28	Ebusinuodao	120	165	150	90	215	180	100	125	265	255	190	105	120	180	170	175	110	120	130	105	110	90	195	255	135	160	210	155	155	100	140	210	155	135	140	145	110	120	155	275	190	240	150	100	175	115	135
	W29	Laodiegu	115	150	150	80	215	180	100	125	265	255	190	105	120	180	170	175	100	120	130	105	110	80	195	255	160	155	210	155	170	100	140	210	155	135	140	145	105	120	155	275	190	240	155	100	160	115	135
	W30	Yefenghuang	120	150	150	0	215	190	100	125	265	270	190	105	120	185	170	175	100	120	130	105	110	90	0	255	135	155	210	155	170	100	140	210	155	135	140	145	105	120	155	275	190	245	155	100	160	115	135
	W31	Chenjiazhong	110	150	150	0	215	190	100	125	265	235	140	105	120	185	165	185	100	120	130	105	110	90	195	255	160	155	210	155	170	100	140	210	155	135	140	145	105	120	160	275	190	240	155	100	160	115	135
	W32	Zaoheitouhong	115	150	150	0	215	190	100	125	265	255	140	105	120	185	170	175	100	120	130	105	110	90	195	255	160	160	210	155	170	100	140	210	155	135	140	145	105	120	155	275	190	245	150	100	160	115	135
	W33	Luohanhuang	110	150	150	80	215	190	100	125	265	270	140	105	120	185	165	175	110	120	130	105	110	90	195	255	160	155	210	155	170	100	140	210	155	135	140	145	100	195	155	275	190	240	150	100	0	115	135
	W34	Longgouzhong	115	150	150	0	215	180	100	125	265	235	190	105	120	185	170	175	100	120	130	105	110	80	195	255	160	155	210	155	170	105	140	210	155	135	140	145	105	120	155	280	190	245	155	90	160	115	135
	W35	Shiluqing	110	150	150	0	0	180	100	125	265	235	190	105	120	185	170	175	100	120	130	105	110	90	195	255	135	155	210	155	170	100	140	210	155	135	140	145	100	120	155	275	190	240	155	90	160	115	135
	W36	Ligengqing	110	150	150	80	215	180	100	125	265	255	140	105	120	185	170	175	100	120	130	105	110	90	195	255	160	155	210	155	170	105	140	210	155	135	140	145	100	195	155	270	190	240	155	100	160	115	135
	W37	Heitouhong	115	150	150	80	215	180	100	125	265	255	190	105	120	185	165	175	100	120	130	105	110	90	195	255	160	155	210	155	170	100	140	210	155	135	140	145	95	120	155	265	190	240	155	100	160	130	135
	W38	Laolaihong	115	150	145	0	215	180	100	125	265	235	140	105	120	185	170	175	110	120	130	105	110	90	195	255	160	160	210	155	155	105	140	210	155	135	140	145	95	120	155	265	190	235	150	100	175	115	135
	W39	Erlibie	110	150	150	0	215	190	100	125	265	270	140	105	120	185	165	185	100	120	130	105	110	90	195	255	135	155	210	155	170	105	140	210	155	135	140	145	95	120	160	265	190	235	155	100	160	115	135
	W40	Jinguhuang	115	150	150	0	215	180	100	125	265	235	200	105	120	185	165	175	100	120	130	105	110	105	195	255	160	155	210	155	170	100	140	210	155	135	140	145	95	120	155	275	190	235	150	100	160	115	135
	W41	Cuganhuangdao	110	150	145	360	215	180	100	125	265	235	190	105	120	185	170	185	100	120	135	105	110	90	195	255	135	155	210	155	170	100	140	210	155	135	140	145	100	120	155	285	190	235	150	100	175	115	135
	W42	Zaoshirihuangdao	110	150	150	0	215	190	100	125	265	235	190	105	120	185	170	175	100	120	130	105	110	105	195	255	135	155	210	155	170	100	140	210	155	135	140	145	100	120	160	285	190	235	150	100	0	115	135
	W43	Shengtangqing	110	150	150	80	215	190	100	125	265	220	140	105	120	180	165	185	100	120	135	105	110	105	195	255	160	155	210	155	170	100	140	210	155	135	140	145	95	120	160	285	190	230	150	100	0	115	135
	W44	Xiaomandao	110	150	150	80	215	190	100	125	265	235	140	105	125	185	165	185	110	120	135	105	110	105	195	255	160	155	210	155	170	100	140	210	155	135	140	145	100	120	155	285	190	230	150	100	0	115	135
	W45	Shengtangdao	110	150	150	0	215	190	100	125	265	235	140	105	125	185	170	175	100	120	135	105	110	90	195	255	135	155	210	155	170	100	140	210	155	135	140	145	100	120	155	290	190	225	150	100	175	115	135
	W46	Wanmandao	110	150	150	0	215	190	100	125	265	270	190	105	125	185	170	175	100	120	135	105	110	105	195	255	160	155	210	155	170	105	140	210	155	135	140	145	100	120	160	290	190	230	150	100	160	115	135
	W47	Nantouzhong	110	150	150	0	215	190	100	125	265	235	190	105	125	180	165	180	100	120	140	105	110	105	195	255	135	160	210	155	170	105	140	210	155	135	140	145	100	120	155	295	190	230	150	100	160	115	135
	W48	Daniaodao	110	150	150	80	215	190	100	125	265	255	0	105	125	185	165	175	110	120	140	100	110	105	195	255	165	160	210	155	170	110	140	210	155	135	140	145	100	125	155	295	190	230	155	100	175	130	135
	W49	Kongqueqing	110	155	150	80	215	180	100	125	265	235	130	105	115	180	160	180	110	120	135	100	110	100	190	255	155	145	210	155	170	100	140	210	170	140	150	145	105	125	160	290	190	200	135	100	170	130	135
	W50	Kaiqing	115	150	145	100	190	180	100	125	265	235	0	105	115	180	165	180	90	120	135	110	110	100	190	255	140	145	210	155	170	100	140	210	170	140	150	120	105	125	160	290	190	200	130	100	170	130	135
	W51	Manyedao	110	150	150	80	215	180	100	125	265	235	0	105	115	175	165	180	110	120	135	100	110	90	190	255	160	155	210	155	155	100	140	210	170	140	150	145	105	125	160	295	190	200	135	100	170	130	135
	W52	Baikenuo	115	150	145	85	215	180	100	125	265	255	0	105	115	165	160	180	115	120	135	110	110	80	190	255	135	155	210	150	170	100	175	210	170	85	150	120	110	120	160	295	190	200	135	100	190	130	110
	W53	Baimangnuo	110	165	160	85	215	180	100	125	265	235	185	105	110	175	165	180	110	120	130	100	115	90	190	255	155	155	210	155	170	100	140	210	170	140	150	145	105	120	160	290	190	200	140	100	170	130	135
	W54	Xiangzhunuo	115	150	145	85	215	180	100	125	265	235	130	105	110	175	165	180	100	120	135	110	110	90	190	255	135	155	210	155	170	100	140	210	170	140	150	145	100	120	160	290	190	200	140	100	170	130	135
	W55	Yaxienuo	115	150	145	80	215	180	100	125	265	255	180	105	115	175	170	180	110	135	135	110	110	90	190	255	135	155	210	155	170	100	140	210	170	140	150	145	100	125	155	290	190	200	140	100	170	130	135
	W56	Xianhui429	115	150	150	85	190	180	100	125	265	255	0	105	115	175	160	170	90	120	135	110	115	0	190	255	135	150	210	150	170	100	175	210	170	85	150	120	105	125	155	285	190	200	140	0	0	130	140
	W57	Zijianxian3	115	155	155	85	190	180	100	125	265	255	0	105	115	175	165	170	90	135	120	110	110	80	190	255	135	155	210	150	170	100	165	210	170	85	150	120	100	125	160	290	190	205	145	100	190	130	110
	W58	Huangsandannuo	115	155	150	100	190	180	100	125	265	235	0	105	115	175	165	170	110	120	135	110	115	80	190	255	135	155	210	150	170	100	140	210	170	85	150	120	105	125	155	290	190	205	145	100	190	130	110
	W59	Jia159	110	165	160	85	215	190	110	125	265	260	140	105	120	175	175	180	110	120	130	110	110	90	190	250	160	160	210	155	175	100	140	210	145	140	150	145	95	0	160	295	195	205	145	100	170	130	135
	W60	Sidao10	110	155	155	85	190	180	95	125	265	260	140	105	115	175	175	180	110	120	135	110	110	90	190	250	160	160	210	155	155	100	140	210	145	140	150	145	100	125	160	290	195	205	145	100	170	0	135
	W61	Wuqiang	110	155	155	80	190	190	100	125	265	225	140	105	115	180	175	180	110	120	130	110	110	90	190	250	160	160	210	155	155	100	140	210	145	140	150	150	100	125	160	290	195	205	145	100	170	130	135
	W62	Wuyujing3	110	165	160	85	190	190	100	125	265	260	140	105	120	180	180	180	110	120	130	110	110	90	190	250	160	165	210	155	155	100	140	210	145	140	150	150	95	125	160	290	195	205	145	100	170	130	135
	W63	Xiushui04	110	165	160	85	215	190	100	125	265	260	140	105	120	180	180	180	100	120	130	110	110	90	190	250	160	165	210	150	155	100	140	210	145	140	0	145	95	125	160	290	195	205	145	100	170	130	135
	W64	Zhendao88	110	155	160	85	215	160	100	125	265	260	140	105	120	180	180	180	100	120	130	110	110	100	190	250	160	165	210	150	175	100	140	210	145	85	0	145	95	0	160	290	195	205	145	100	170	130	135
	W65	Zhendao6	110	165	160	85	215	190	100	125	265	260	140	105	120	185	180	180	110	120	130	110	110	90	190	250	165	165	210	155	155	100	140	210	145	140	150	145	95	0	160	290	195	205	145	100	170	130	135
	W66	Taijing9	110	150	150	85	215	190	100	125	265	260	140	105	120	185	185	180	110	120	135	120	110	90	190	250	155	165	210	155	175	100	140	210	145	140	150	145	95	125	160	290	195	205	150	110	170	130	135
	W67	Taijing16xuanAC	110	150	150	85	215	190	100	125	265	260	140	105	120	185	185	0	110	120	135	120	110	90	190	250	155	165	210	155	175	100	140	210	145	140	150	145	100	125	160	290	195	210	150	110	170	130	135
	W68	Taijing16xuanzi	110	150	150	0	215	190	95	125	270	260	100	105	120	190	185	0	110	135	135	120	110	90	190	250	140	165	210	155	175	100	140	210	145	140	150	120	95	125	160	290	195	210	150	110	170	130	135
	W69	Diantun502xuanzao	110	150	150	0	215	190	95	125	270	225	100	105	120	185	180	145	120	135	135	125	110	80	190	285	140	170	210	155	175	100	140	210	145	140	160	120	110	125	160	285	195	210	150	110	190	130	110
	W70	Hongdao35	110	165	160	0	215	160	100	125	265	260	140	105	120	190	185	180	110	120	135	110	110	90	190	250	140	170	210	165	175	100	140	210	145	140	150	145	100	125	160	285	195	210	150	110	170	130	135
	W71	Hongdao37	110	165	160	85	215	160	100	125	265	260	140	105	120	190	185	180	110	120	135	110	110	90	190	250	140	170	210	165	175	100	140	210	145	140	150	145	100	125	160	280	195	210	150	110	0	130	135
	W72	Zijianjingnuo	110	165	160	85	215	160	100	125	265	260	140	105	120	195	185	145	90	120	135	110	110	90	190	250	165	170	210	165	175	100	140	210	170	140	150	145	105	125	160	285	195	210	150	110	170	130	140
	W73	Nannongjing62401	110	150	150	85	215	190	95	125	265	260	110	105	125	190	175	180	100	135	120	125	110	80	190	250	140	190	210	155	155	100	140	210	145	85	160	120	110	125	160	285	195	210	150	110	190	130	110
	W74	Tongjing109	110	165	160	0	215	190	100	125	265	260	140	105	125	195	185	145	100	120	135	110	110	90	190	250	160	170	210	155	170	100	140	210	145	140	150	145	100	0	160	285	205	210	150	110	170	130	135
	W75	Yangdao6	110	155	155	100	190	190	95	125	265	260	140	105	125	195	185	180	110	120	130	125	110	80	190	285	140	170	210	155	175	100	140	210	145	85	150	120	105	125	160	285	195	210	150	110	170	130	110
	W76	Nignjing1	110	165	160	80	215	190	100	125	265	260	140	105	120	200	190	0	110	120	135	120	110	90	190	250	165	170	210	165	155	100	140	210	145	140	150	145	105	125	160	280	195	210	150	110	170	130	135
	W77	Wujing15	110	165	165	85	215	200	100	125	265	260	140	105	120	200	185	0	110	120	135	120	110	90	190	250	165	170	210	165	155	100	140	210	145	140	160	150	105	125	160	280	195	210	150	110	170	130	0
	W78	Wuxiangjing14	110	150	160	85	215	190	110	125	265	260	140	105	120	200	185	0	110	120	135	110	110	90	190	250	160	170	210	165	155	100	140	210	145	140	160	150	105	125	160	280	195	210	150	0	170	130	140
	W79	Xudao3	0	165	160	85	215	190	95	125	265	260	140	105	125	200	185	180	100	120	135	110	110	100	190	250	160	170	0	165	175	100	140	210	145	140	150	145	110	125	160	280	195	210	150	110	170	130	135
	W80	Nannongjing003	110	165	160	85	215	190	95	125	265	260	140	105	120	205	190	0	110	120	135	120	110	90	190	250	160	170	210	165	175	100	140	210	145	140	150	150	110	125	160	280	195	210	150	110	170	130	135
	W81	Nannongjing005	110	165	160	85	190	190	100	125	265	260	140	105	120	200	190	0	110	120	135	110	110	90	190	250	140	170	210	165	155	100	140	210	145	140	150	145	105	125	160	280	195	210	150	110	170	130	135
	W82	5jing20	110	165	165	85	215	190	100	125	265	260	140	105	120	200	185	180	110	120	135	110	110	100	190	250	160	170	210	155	175	100	140	210	145	140	150	145	105	125	160	275	195	210	150	110	170	130	135
	W83	5jing15	110	165	165	85	215	200	105	125	265	260	140	105	120	200	185	180	110	120	135	120	110	90	190	250	160	170	210	155	155	100	140	210	145	140	150	150	105	125	160	280	195	205	150	110	170	130	140
	W84	molingjing	110	165	160	85	215	190	100	125	265	260	140	105	120	200	185	180	110	120	135	110	110	90	190	250	160	165	210	165	155	100	185	210	145	140	150	150	110	125	160	275	195	210	150	110	170	130	140
	W85	5jing03	110	165	160	80	215	190	100	125	265	260	140	105	125	200	185	180	110	120	135	120	110	90	190	250	160	170	210	165	155	100	140	210	145	140	150	150	110	125	160	275	195	210	150	110	170	130	140
	W86	5jing68	110	165	160	80	215	190	100	125	265	260	140	105	125	200	185	180	110	120	135	120	110	90	190	250	160	170	210	165	155	100	140	210	145	140	150	150	110	125	160	275	195	210	150	110	170	130	140
	W87	Xudao4	110	150	145	90	215	200	100	125	265	260	140	105	120	200	185	0	110	120	135	110	110	90	190	250	160	170	210	0	155	100	175	210	145	140	150	150	105	125	160	275	195	210	150	110	170	130	140
	W88	Xudao5	110	150	155	85	215	200	100	125	265	260	140	105	125	195	190	0	100	120	135	110	110	100	190	250	160	165	210	165	175	100	140	210	145	140	150	145	115	125	160	275	195	210	155	110	170	130	135
	W89	Huaidao9	110	150	155	85	215	190	100	125	265	260	140	105	125	195	190	0	100	120	135	110	110	100	190	250	160	165	210	165	175	100	140	210	145	140	150	145	115	0	160	275	195	210	150	110	170	130	135
	W90	Yandao6	110	165	155	85	215	190	100	125	265	260	140	105	120	195	185	0	100	120	135	110	110	100	190	250	155	170	210	165	175	100	175	210	145	140	150	145	110	125	160	275	195	210	155	110	170	130	135
	W91	Yangguang200	110	150	150	85	215	190	100	125	265	260	140	105	125	195	180	0	100	120	135	110	110	0	0	250	155	165	210	165	155	100	140	210	145	140	150	145	110	125	160	280	195	210	155	0	0	130	140
	W92	Lianjing2	110	165	150	85	215	160	100	125	265	260	140	105	120	190	185	0	100	120	135	120	110	100	190	250	155	165	210	165	175	100	140	210	145	140	150	145	105	125	160	280	195	215	150	110	170	130	140
	W93	Xiushui79	110	165	140	85	215	190	100	125	265	260	140	105	125	185	190	0	110	120	135	110	110	100	190	250	155	165	210	165	155	100	140	0	145	140	150	150	115	125	160	280	195	210	155	110	170	130	135
	W94	Cbao	115	150	140	85	0	180	100	125	265	225	180	105	125	185	190	0	110	120	135	110	110	100	190	250	155	170	210	165	170	100	140	0	145	140	150	145	110	125	160	280	195	205	150	110	170	130	140
	W95	Nipponbare	115	150	140	90	215	180	100	125	265	260	180	105	120	185	190	0	110	120	135	120	110	100	190	250	140	165	210	165	155	100	140	210	160	140	155	120	105	125	160	280	195	205	155	110	170	130	135
	W96	Zhen9424	110	165	135	90	215	200	105	125	265	260	140	105	125	185	195	0	110	120	140	95	110	100	0	250	140	170	210	165	175	100	140	210	145	140	140	145	110	125	160	285	195	210	155	110	170	130	135
	W97	Wuyujing7	110	165	225	0	0	200	100	110	265	200	140	105	105	220	160	0	0	120	115	105	100	105	190	190	155	160	155	150	155	90	140	205	170	130	140	150	105	110	155	255	185	185	145	100	185	120	130
	W98	Yanjing8	110	165	225	85	160	180	100	110	265	200	130	105	105	220	160	0	110	120	115	95	100	105	190	190	155	160	155	150	170	90	140	205	170	130	135	145	105	110	150	255	185	185	145	100	185	120	130
	W99	Zhengdao18	110	165	245	85	160	180	100	110	265	200	130	105	105	220	160	0	110	120	115	95	100	105	190	180	155	150	155	150	170	90	140	205	170	130	135	145	105	120	150	255	185	185	145	100	95	120	130
	W100	Huaidao11	110	165	190	85	160	180	100	110	265	200	180	105	105	220	160	0	115	120	115	95	100	105	190	190	155	150	155	150	170	90	140	205	170	130	135	145	95	110	155	255	185	185	145	100	185	120	130
	W101	Shengdao808	110	165	190	85	160	180	100	110	265	200	185	105	105	220	160	0	115	120	115	95	100	105	190	180	155	150	170	150	170	90	140	205	170	130	135	145	105	95	155	255	185	185	145	100	185	120	130
	W102	Shengdao14	110	165	190	0	160	180	100	110	265	200	0	105	115	220	160	0	115	120	115	95	100	90	190	190	155	150	155	150	155	100	140	205	170	130	135	145	95	110	155	255	185	185	145	100	185	120	130
	W103	Yujing6	110	150	225	85	160	180	100	110	265	200	130	105	105	220	160	0	110	120	115	95	100	80	190	190	155	160	155	150	170	90	140	205	170	130	135	145	95	110	155	255	185	185	145	100	185	120	130
	W104	Huaidao8	105	165	225	0	160	175	100	110	265	200	180	105	105	195	160	0	100	120	115	95	100	90	190	180	155	150	155	150	155	90	140	205	170	130	135	145	95	110	155	255	185	185	145	100	185	120	130
	W105	Jindao12	105	150	190	85	160	180	100	110	265	225	130	105	105	220	160	0	100	120	115	95	100	105	190	190	155	150	155	150	170	100	140	205	170	130	135	145	95	110	160	255	185	185	145	100	185	120	130
	W106	Wandao68	110	150	190	85	160	180	100	110	265	225	0	105	100	220	160	0	115	120	115	110	100	90	190	190	155	150	155	150	155	90	140	205	170	130	135	145	95	95	160	255	185	185	145	100	185	120	130
	W107	Xudao2	110	150	190	85	160	180	100	110	265	200	130	105	100	220	160	0	110	120	115	110	100	0	190	190	155	150	155	150	155	100	140	205	170	130	135	120	90	95	160	255	185	185	145	100	185	120	130
	W108	Sujing353	110	165	190	0	140	180	100	110	265	200	0	105	100	220	160	0	110	120	115	95	100	0	190	190	155	180	140	150	155	100	140	205	170	0	135	145	105	95	160	255	185	185	0	100	185	120	95
	W109	Xiangjing9407	110	165	225	0	160	180	100	110	265	200	180	105	100	195	160	0	115	120	115	110	100	105	190	190	155	150	155	150	170	100	140	205	170	0	135	145	90	95	165	255	155	185	145	100	0	120	130
	W110	Zhongjing212	110	150	190	85	160	180	100	110	265	225	185	105	100	220	160	0	110	120	115	110	100	90	190	190	135	150	155	150	170	90	140	205	170	130	135	145	90	110	165	255	185	185	145	100	150	120	130
	W111	Zhongjing9677	110	150	225	85	160	180	100	110	265	225	180	105	105	220	160	0	100	120	115	110	100	90	190	190	135	150	155	150	170	100	140	205	155	130	135	145	90	95	165	255	185	185	145	100	150	120	130
	W112	Zhongjing131	110	165	190	85	160	180	100	110	265	225	180	105	105	220	160	0	110	120	115	95	100	90	190	190	155	150	155	150	155	85	140	205	155	130	135	145	95	95	165	255	185	185	145	100	150	120	130
	W113	Suwujing	110	165	225	85	160	180	100	110	265	200	180	105	105	220	160	0	110	120	115	95	100	90	190	190	155	150	140	150	155	100	140	205	155	130	135	145	95	95	165	255	185	185	145	100	150	120	130
	W114	Zhognjing438	110	165	190	85	160	180	100	110	265	200	180	105	105	220	160	0	100	120	115	110	100	90	190	190	155	150	155	150	155	100	140	205	155	130	135	145	95	95	165	255	185	185	145	100	150	120	130
	W115	Yanjing9	110	165	225	85	160	175	100	110	265	200	180	105	105	220	160	0	110	120	115	95	100	90	190	190	155	150	155	150	155	90	140	0	155	130	135	145	95	95	165	255	185	185	145	100	150	120	130
	W116	Yangfujing4901	110	165	190	0	160	180	100	110	265	200	180	105	105	220	160	0	110	120	115	95	90	90	190	190	155	150	155	150	155	90	140	205	155	130	135	145	95	95	170	255	185	185	145	100	150	120	130
	W117	Zijing	110	165	190	0	160	175	100	110	265	190	180	105	105	220	160	0	100	120	115	95	90	90	190	190	155	150	155	150	155	90	140	205	155	0	135	145	95	95	165	255	155	185	145	100	150	120	130
	W118	Zhendao10	110	150	190	85	130	180	100	110	265	190	180	105	105	220	160	0	110	135	100	110	100	90	190	190	155	36065	115	150	170	85	140	205	155	0	135	145	95	110	170	255	155	185	145	100	150	120	130
	W119	Zhenghan2	110	0	225	85	160	180	100	110	265	190	180	105	105	220	160	0	110	120	115	95	100	90	190	190	155	150	155	150	170	90	140	205	155	130	135	145	90	95	170	255	185	185	145	100	0	120	130
	W120	Zhen6	110	150	190	85	160	180	100	110	265	225	130	105	115	220	160	0	100	120	115	95	90	0	190	190	155	150	170	150	170	90	140	205	155	130	135	145	90	110	170	255	185	185	145	100	135	120	130
	W121	Xishihuang	110	150	225	0	160	180	100	110	265	200	180	105	105	195	160	0	100	120	115	95	100	90	190	190	155	150	95	150	165	100	140	205	155	130	140	145	95	110	170	255	155	185	145	100	135	120	130
	W122	Daliangdao	110	150	190	0	160	180	100	110	265	190	180	105	115	195	160	0	100	120	115	95	100	90	190	190	120	150	95	150	165	100	140	205	155	130	140	145	95	110	170	255	185	185	145	100	135	120	130
	W123	Heizuidao	110	150	190	0	160	180	100	110	265	190	180	105	115	195	160	0	100	120	115	95	100	90	190	190	36065	150	95	150	165	100	140	205	155	0	140	145	95	110	170	255	185	185	145	100	135	120	130
	W124	Xiaohuangdao	110	150	225	0	160	180	100	110	265	190	180	105	115	220	160	0	100	120	115	95	100	90	190	180	120	150	95	150	165	100	140	205	155	130	140	145	95	110	175	255	185	185	145	100	135	120	130
	W125	Fenghaungdao	110	150	190	0	160	180	100	110	265	190	0	105	105	220	160	0	100	120	115	95	100	80	190	190	155	150	95	150	165	100	140	205	155	130	140	145	90	110	170	255	185	185	145	100	135	120	130
	W126	Maijieqing	110	0	190	0	160	180	100	110	265	190	180	105	105	220	160	0	100	120	115	95	90	90	190	180	155	150	95	150	165	100	140	205	155	130	140	145	95	110	175	255	185	185	145	100	135	120	130
	W127	Jijingdao	110	150	190	0	160	180	100	110	265	190	180	105	105	220	0	0	100	120	115	95	90	80	190	180	120	150	95	150	165	100	140	205	155	130	140	145	95	110	175	255	185	185	145	100	135	120	130
	W128	Zhognsuyangzhogndao	110	150	225	0	160	180	100	110	265	190	180	105	105	220	160	0	100	120	115	95	90	0	190	180	120	150	95	150	165	100	140	205	155	130	140	145	95	95	175	255	185	185	145	100	135	120	130
	W129	Duiguzhong	110	150	225	0	160	180	100	110	265	190	180	105	115	220	160	0	100	120	115	95	100	0	190	180	120	150	95	150	165	100	140	205	155	130	140	145	95	95	175	255	185	185	145	100	135	120	130
	W130	Shuaishaban	110	150	225	0	160	180	100	110	265	190	130	105	100	220	160	0	110	120	115	95	100	90	190	180	120	150	95	150	165	100	140	205	155	130	140	145	95	120	170	255	155	185	145	100	135	120	130
	W131	Niumaohuang	110	150	225	0	160	180	100	110	265	190	130	105	105	220	160	0	100	120	115	95	90	90	190	180	120	150	95	150	165	100	140	205	155	130	140	145	95	120	170	255	155	185	145	100	135	120	130
	W132	Wanheitouhong	110	165	225	0	160	180	100	110	265	190	130	105	105	220	160	0	100	120	115	95	100	90	190	180	120	150	95	150	165	100	140	205	155	130	140	145	95	120	170	255	155	185	145	100	135	120	130
	W133	Taihuqing	110	165	225	0	160	175	100	110	265	175	125	105	105	220	160	0	100	120	115	95	100	90	190	180	155	150	95	150	170	100	140	205	155	130	130	150	95	110	170	255	155	185	145	100	135	120	130
	W134	Yilimang	110	165	225	0	160	175	100	0	265	200	125	105	105	195	160	0	100	120	115	95	90	80	190	180	155	150	95	150	180	100	175	205	155	130	130	150	95	110	170	255	155	185	0	100	0	120	130
	W135	Wuqitou	110	165	190	0	160	175	100	110	265	200	125	105	105	220	160	0	110	120	115	95	100	80	190	180	120	150	95	150	180	100	175	205	155	130	130	150	90	110	165	255	185	185	145	100	135	120	130
	W136	Jiaoaiheitouhong	110	165	190	0	160	175	100	110	265	200	125	105	105	220	160	0	110	120	115	95	100	80	190	180	120	150	95	150	180	100	140	205	155	130	130	150	95	0	170	255	185	185	145	100	135	120	95
	W137	Laowusi	110	165	225	0	160	175	100	110	265	200	125	105	100	220	160	0	110	120	115	95	100	90	190	180	155	150	95	150	180	100	140	205	155	130	130	150	95	110	165	255	185	185	145	100	135	120	130
	W138	Manliuzhong	110	165	190	0	160	175	100	0	265	190	125	105	105	195	160	0	110	120	115	95	100	90	190	180	155	150	95	150	180	100	140	205	155	130	130	150	95	110	170	255	155	185	145	100	150	120	130
	W139	Tainluohuang	110	165	190	0	160	180	100	110	265	175	125	105	105	220	160	0	110	120	115	95	100	90	190	180	120	150	95	150	180	100	140	205	155	130	130	150	95	120	170	255	155	185	145	100	150	120	130
	W140	Jiucaiqing	110	165	190	0	160	175	100	110	265	200	125	105	105	220	160	0	110	120	115	95	100	105	190	180	120	150	95	150	180	100	140	205	155	130	130	150	95	120	170	255	155	185	145	100	150	120	0
	W141	Aiqidaliuzhong	110	165	225	0	160	180	100	110	265	200	125	105	105	195	160	0	110	120	115	95	100	105	190	180	155	150	95	150	180	100	140	205	155	0	130	150	95	120	165	255	155	185	145	100	185	120	130
	W142	Lujingqing	110	165	190	0	160	175	100	110	265	200	125	105	105	195	160	0	110	135	115	95	100	105	190	180	155	150	95	150	180	100	140	205	155	0	130	150	95	120	165	255	155	185	145	100	185	120	130
	W143	Gaoliangqing	110	165	190	0	160	175	100	110	265	200	125	105	115	220	160	0	110	120	115	95	100	105	190	165	155	150	95	150	180	100	140	205	155	0	130	150	95	120	170	255	155	185	145	100	185	120	130
	W144	Yishixing	110	165	225	0	160	175	100	110	265	200	125	105	105	220	160	0	110	120	115	95	100	105	190	165	155	150	95	150	180	100	140	205	155	0	130	150	95	120	165	255	155	185	145	100	185	120	130
	W145	Heizhong	110	160	150	80	180	175	100	115	265	190	125	105	125	175	160	0	0	120	135	95	105	100	205	185	155	160	95	160	180	100	140	220	145	125	130	150	115	105	155	290	185	195	140	100	155	125	135
	W146	Louhanbai	110	160	150	80	150	175	100	115	265	190	125	105	125	175	160	0	110	120	135	95	105	90	205	185	155	160	95	160	180	100	140	220	145	125	130	150	115	95	155	290	185	180	140	100	155	125	135
	W147	Xueliqing	110	160	150	80	150	175	100	115	265	190	125	105	125	175	160	0	110	120	135	95	105	95	205	185	155	160	95	160	180	100	140	220	130	125	130	150	95	105	155	290	185	180	140	100	155	125	135
	W148	Liyangxiaohongdao	110	160	150	90	150	175	100	115	265	205	125	105	125	195	160	0	110	120	135	95	105	115	180	0	155	160	95	160	180	100	140	220	130	125	130	150	115	105	155	290	195	195	140	100	155	125	135
	W149	Juhuahuang	110	160	150	80	150	175	100	115	265	205	125	105	125	195	160	0	120	120	135	95	105	90	190	185	140	160	95	160	180	100	140	220	130	125	130	145	115	105	155	290	185	195	140	100	155	125	135
	W150	Changzijingyedao	110	160	150	80	150	175	100	115	265	205	125	105	95	195	160	0	105	120	135	95	105	90	190	185	140	160	95	160	180	100	140	220	130	125	130	145	115	105	155	290	185	195	140	100	155	125	135
	W151	Gaidaoqing	110	160	140	80	150	180	100	115	265	205	0	105	95	195	160	0	105	120	135	95	105	90	190	185	140	160	95	160	170	100	140	220	130	125	155	120	115	115	155	290	185	195	140	100	155	125	135
	W152	Dingzhuangdao	110	160	150	80	150	175	100	0	265	205	125	105	95	195	160	0	105	120	135	95	105	0	190	185	140	160	95	160	180	90	140	220	130	125	130	145	115	115	155	290	185	195	140	100	155	125	135
	W153	Xuetangzhong	110	160	140	80	150	175	100	115	265	220	125	105	95	195	160	0	105	120	135	95	105	95	190	0	140	160	95	160	180	90	140	220	130	125	130	145	115	115	160	290	195	195	140	100	155	125	135
	W154	Guanbaidan	110	160	150	80	150	175	100	115	265	190	125	105	0	195	160	0	105	120	135	95	105	0	190	185	140	160	95	160	180	90	140	220	130	125	130	145	115	105	155	290	185	180	140	100	155	125	135
	W155	Hongbaodao	110	160	140	80	150	175	100	0	265	190	125	105	125	195	160	0	110	120	135	95	105	0	190	185	140	160	95	160	180	90	140	220	130	125	130	145	110	0	160	290	100	195	140	100	155	125	135
	W156	Tiegandao	110	160	150	80	150	175	100	115	265	205	125	105	125	195	160	0	110	120	120	95	105	0	190	185	155	160	95	160	180	80	140	220	130	125	130	145	110	0	155	290	195	195	140	100	155	125	90
	W157	Juzigaung	110	160	150	80	140	175	100	115	265	205	125	105	125	175	160	0	0	120	135	95	105	0	190	185	155	190	90	160	170	90	140	220	130	125	130	145	110	115	155	290	185	195	140	100	155	125	90
	W158	Yebaidao	110	160	140	80	150	175	110	115	265	205	0	105	125	175	170	0	0	120	135	95	105	0	190	185	155	160	95	160	180	90	140	220	130	125	130	145	115	0	155	290	100	180	140	100	155	125	135
	W159	Daheitouhong	110	160	140	80	150	160	110	115	265	0	0	105	135	195	170	0	105	120	135	95	105	90	190	185	155	160	95	160	180	90	140	220	130	125	130	145	115	115	155	290	185	195	140	100	155	125	135
	W160	Baigedao	110	160	160	80	150	175	110	115	265	205	0	105	125	195	170	0	105	120	140	95	105	90	190	185	155	160	95	160	180	90	140	220	130	125	130	145	110	105	155	290	195	195	140	100	155	0	135
	W161	Diediezhong	110	160	160	80	150	175	110	115	265	205	0	105	125	195	170	0	105	120	135	95	105	90	190	185	155	160	95	160	180	90	140	220	130	125	130	145	115	105	155	290	195	180	140	100	155	125	135
	W162	Puxidadaotou	110	160	160	80	150	175	100	115	265	190	0	105	125	195	170	0	105	120	135	95	105	80	190	185	155	160	95	160	180	90	140	220	130	125	130	145	115	105	155	290	195	180	140	100	155	125	90
	W163	Yangdao	110	160	160	80	150	175	110	115	265	190	180	105	135	195	170	0	105	120	135	95	105	90	190	185	140	160	95	160	180	90	140	220	130	125	130	145	115	95	155	290	185	195	140	100	155	125	135
	W164	Yanhongdao	100	160	160	80	150	190	105	115	265	190	160	190	135	195	170	0	105	80	135	95	105	90	190	185	155	160	95	160	0	100	0	220	130	105	140	175	115	105	155	290	185	195	140	100	155	125	135
	W165	Baikewandao	110	160	160	80	150	175	100	115	265	190	180	105	95	195	170	0	110	120	135	95	105	85	190	185	140	160	95	160	180	90	140	220	130	125	130	145	115	105	155	290	185	195	140	100	155	125	135
	W166	Aiguodadaotou	110	160	150	80	150	175	100	115	265	220	0	105	95	195	170	0	110	120	140	95	105	90	190	185	155	160	95	160	180	90	140	220	0	125	130	145	125	105	155	290	185	180	140	100	155	125	135
	W167	Sishitou	110	0	160	80	150	175	100	115	265	190	0	105	125	195	170	0	105	120	140	95	105	0	190	185	155	160	95	160	180	90	140	220	130	125	130	145	125	105	155	290	185	195	140	90	155	125	135
	W168	Jiuxiaozhong	110	0	150	80	150	175	100	115	265	190	0	105	125	195	170	0	105	120	135	95	105	0	190	185	155	160	95	160	180	90	140	220	130	125	130	145	125	95	155	290	185	195	140	90	155	125	135
	W169	Chushuhuang	110	140	150	80	150	175	100	115	265	205	125	105	135	195	170	0	105	120	135	95	105	90	190	185	125	160	95	160	175	100	140	220	130	125	130	145	125	95	155	290	185	195	140	90	155	125	135
	W170	Qianjindao	110	140	150	80	150	175	100	115	265	190	125	105	135	195	170	0	110	120	125	95	105	85	190	185	140	160	95	160	155	100	140	220	130	125	130	145	115	105	155	290	185	195	140	90	155	125	135
	W171	Qijiangqing	110	160	150	90	150	175	100	115	265	190	0	105	135	195	170	0	110	120	135	95	105	80	190	0	140	190	95	160	175	100	140	220	130	125	130	145	115	105	155	290	195	195	140	90	155	125	135
	W172	Baishuqing	110	140	150	80	150	175	100	115	265	205	125	105	135	195	170	0	110	120	135	95	105	90	190	185	140	160	90	160	175	100	140	220	130	125	130	145	110	105	155	290	185	195	140	90	155	125	135
	W173	Feilaifeng	110	160	150	80	150	175	100	115	265	190	125	105	135	195	170	0	105	120	135	95	105	90	190	185	140	160	90	160	175	90	140	220	130	125	130	145	115	105	150	290	185	195	140	90	155	125	135
	W174	Kejia6	110	140	150	80	150	175	100	115	265	205	125	105	135	195	170	0	110	120	135	85	105	95	190	185	140	160	150	160	175	100	140	220	130	105	130	145	115	105	155	290	185	195	140	90	155	125	135
	W175	Lamujia	110	140	150	80	140	180	100	115	265	190	125	105	135	175	170	0	110	120	135	85	105	115	190	185	125	190	90	160	180	100	140	220	130	105	130	150	115	105	155	290	185	195	140	90	155	125	135
	W176	Haonuopie	110	140	150	80	150	180	100	115	265	190	125	105	135	175	170	0	110	120	135	95	105	85	190	0	155	190	95	160	175	100	140	220	130	125	130	150	115	95	155	290	185	195	140	90	155	125	135
	W177	Xiganggu	110	160	150	80	150	175	100	115	265	205	125	105	135	195	170	0	110	120	135	85	105	90	190	185	140	160	150	160	180	90	140	220	130	125	130	145	115	95	155	290	185	195	140	90	155	125	135
	W178	Shuangchengnuo	110	160	150	80	150	175	100	115	265	190	125	105	125	195	170	0	110	120	135	85	105	95	190	185	155	160	150	160	175	100	140	220	130	125	130	145	110	105	155	290	185	195	140	90	155	125	135
	W179	Qiutiandaxiedao	110	0	150	80	150	175	100	115	265	220	125	105	135	195	170	0	110	120	135	85	105	90	190	185	155	160	150	160	175	100	140	220	130	125	130	145	110	105	150	290	185	195	140	90	155	125	135
	W180	Qiyunuo10	110	0	150	80	150	175	100	115	265	220	125	105	135	195	170	0	110	120	135	85	105	0	190	185	155	160	95	160	180	100	140	220	130	125	130	145	125	105	150	290	185	195	140	90	155	125	135
	W181	Wunuo1	110	160	150	80	0	160	100	115	265	220	125	105	125	175	170	0	110	120	135	95	105	90	190	185	155	160	160	160	180	90	140	220	130	125	130	145	125	105	150	290	185	195	140	90	155	125	135
	W182	Jianongnuo2	110	160	150	80	150	175	100	115	265	205	125	105	95	195	170	0	105	120	135	85	105	90	190	185	155	160	150	160	155	100	140	220	130	125	130	145	110	105	155	290	185	195	140	90	155	125	135
	W183	Hongnong5	110	160	150	80	150	175	100	115	265	205	125	105	125	195	170	0	105	120	135	85	105	90	190	185	155	160	150	160	180	80	140	220	130	125	130	150	115	105	155	290	185	195	140	90	155	125	135
	W184	Nonglinnuo4	110	140	150	80	140	175	100	115	265	190	125	105	125	175	170	0	110	120	135	95	105	95	190	185	125	190	95	160	190	100	140	220	130	125	130	145	110	105	155	290	185	195	140	90	170	125	135
	W185	Xiangnuodao	110	140	150	0	150	175	100	115	265	190	125	105	125	175	160	0	110	120	135	95	105	85	190	185	160	160	95	160	175	100	140	220	130	125	130	145	125	105	155	290	185	0	140	90	155	125	90
	W186	Luchaihong	110	140	150	0	150	175	100	115	265	220	125	105	125	175	170	0	110	120	125	95	105	0	190	185	155	160	95	160	175	90	140	220	130	125	130	145	125	105	155	290	185	195	140	90	155	125	135
	W187	Cungu	110	160	150	0	150	175	100	115	265	205	0	105	125	195	160	0	105	120	135	95	105	0	190	185	125	0	110	160	155	100	140	220	130	125	130	145	125	115	155	290	185	195	140	90	170	125	80
	W188	Katena	110	140	150	80	150	180	100	115	265	205	125	105	95	195	170	0	110	120	135	85	105	85	190	165	140	0	95	160	180	80	140	220	130	125	130	150	115	115	155	290	185	195	140	90	155	125	135
	W189	Guanchanuo	110	160	150	80	140	180	100	115	265	220	125	105	125	195	170	0	85	120	125	95	105	0	190	0	125	170	80	160	175	100	140	220	130	125	130	145	110	115	150	290	185	195	140	100	170	125	80
	W190	Kuihuanuo	110	140	150	0	150	160	100	115	265	205	130	105	125	195	170	0	105	120	120	85	105	90	190	0	155	160	160	160	175	90	140	220	130	125	130	120	110	115	155	290	185	195	140	100	155	0	0
	W191	Suyunuo	110	160	150	80	150	160	100	115	265	205	125	105	125	195	170	0	110	120	135	85	105	100	190	0	155	160	150	160	180	80	165	220	145	125	130	145	110	115	155	290	185	195	140	100	155	125	135
	W192	Hongjiaozhan	125	160	160	0	140	160	100	115	265	205	125	105	125	195	170	0	85	120	135	95	105	100	180	165	125	190	110	160	180	0	175	220	145	125	130	120	125	115	155	290	185	195	0	100	170	125	80
	W193	Haobuka	110	165	155	0	155	175	100	115	265	225	125	105	110	170	160	0	110	120	105	105	105	105	180	200	125	195	170	155	175	80	140	180	160	85	130	120	115	110	160	180	190	195	145	100	150	130	110
	W194	Chuyanghan32	125	165	155	0	155	175	100	115	265	225	125	105	105	170	160	0	80	120	130	105	105	105	180	0	125	195	170	155	175	80	140	180	160	85	130	120	115	115	160	180	190	195	145	100	150	130	110
	W195	Libanyi	125	165	155	0	155	175	100	115	265	225	125	105	105	170	160	0	80	120	130	0	105	105	180	0	125	195	170	155	175	80	140	180	160	85	130	120	115	115	160	180	190	195	145	100	150	130	110
	W196	Kunnong8	110	165	155	0	155	175	100	115	265	225	125	105	110	170	160	0	100	120	150	0	105	105	180	185	145	160	170	155	170	90	140	180	160	140	130	150	105	0	160	180	190	195	145	100	150	130	135
	W197	Guihuahuang	110	165	155	80	155	160	100	115	265	225	125	105	110	170	160	0	90	120	90	105	105	105	180	185	145	160	170	155	180	95	140	180	160	140	130	145	105	110	160	180	190	195	145	100	150	115	125
	W198	Zhoujiazhong	110	165	140	0	155	160	100	115	265	180	130	105	110	170	160	0	100	120	90	105	105	90	180	185	125	160	170	155	175	95	140	180	160	140	130	145	105	110	160	180	190	195	145	100	150	115	125
	W199	Xiaofenghuang	110	165	140	0	155	175	100	115	265	225	125	105	110	170	160	0	90	120	90	105	105	80	180	185	125	160	170	155	175	95	140	180	160	140	130	145	105	110	160	0	190	195	145	100	150	115	125
	W200	Xiangjingdao	110	165	140	0	155	175	100	115	265	180	125	105	110	170	160	0	90	120	90	105	105	90	180	185	125	160	170	155	175	95	140	180	160	140	130	145	105	110	160	290	190	195	145	100	150	115	115
	W201	Huizao	110	165	140	0	155	175	100	115	265	180	125	105	110	170	160	0	90	120	90	105	105	105	180	185	125	160	170	155	175	95	140	180	160	140	130	145	105	110	160	290	190	195	145	100	150	115	125
	W202	Yingtoudao	110	165	140	0	155	180	100	110	265	180	130	105	110	170	160	0	90	120	90	105	105	330	180	185	145	160	170	155	175	95	140	180	160	140	130	145	95	115	160	290	190	195	145	100	150	115	125
	W203	Changdaotou	110	165	140	0	155	175	100	110	265	225	125	105	110	0	160	0	90	120	90	105	105	330	180	185	145	160	170	155	175	95	140	180	160	140	130	145	105	115	160	290	190	195	145	100	150	115	125
	W204	Yangmiaozhong	110	165	140	0	155	175	100	110	265	280	125	105	110	170	160	0	0	120	90	105	105	330	180	185	120	160	170	155	175	95	140	180	160	140	130	145	105	115	160	180	190	195	145	100	150	115	125
	W205	Maoguangdao	110	165	140	0	155	175	100	110	265	225	125	105	105	170	160	0	90	120	90	105	105	105	180	185	145	160	170	155	175	95	140	180	160	140	130	145	105	115	160	180	190	195	145	100	150	115	125
	W206	Dazhongdao	110	165	140	0	155	175	100	110	265	225	125	105	110	170	160	0	90	120	90	105	105	90	180	0	145	160	170	155	175	95	140	180	160	140	130	145	95	110	160	180	190	195	145	100	150	115	125
	W207	Sanxiadao	110	165	140	0	0	175	100	110	265	180	130	105	110	170	160	0	90	120	90	105	105	90	180	185	145	160	170	155	175	95	140	180	160	140	130	145	105	115	160	250	190	195	145	100	150	115	125
	W208	Xiaoqingmang	110	140	155	0	155	180	100	110	265	225	125	105	110	170	160	0	100	120	150	105	105	90	180	185	145	145	170	155	175	95	140	180	160	140	130	145	95	115	160	250	190	195	145	100	150	115	135
	W209	Hongganlizhihong	110	140	140	0	155	180	100	110	265	180	125	105	110	170	160	0	90	120	90	105	105	90	180	185	145	145	170	155	175	95	140	180	160	140	130	145	105	115	160	250	190	195	145	100	150	115	125
	W210	Wuxidao	110	165	155	0	155	160	100	110	265	225	125	105	110	170	160	0	100	120	150	105	105	90	180	185	145	145	170	155	175	90	140	180	160	140	130	145	95	115	160	250	190	195	145	100	150	115	135
	W211	Wanzhognqiu	110	165	140	0	155	175	100	110	265	280	125	105	110	170	160	0	90	120	90	105	105	90	180	185	120	145	170	155	175	95	140	180	160	140	130	145	105	110	160	290	190	195	145	100	150	115	125
	W212	Fengjingdao	110	165	140	0	155	175	100	110	265	280	125	105	110	170	160	0	90	120	90	105	105	90	180	185	120	145	155	155	155	95	140	180	160	140	130	145	95	115	160	180	190	195	145	100	150	115	125
	W213	Liuzhong	110	165	140	0	155	175	100	110	265	280	125	105	110	170	160	0	90	120	90	105	105	90	180	185	145	145	155	155	175	95	140	180	160	140	130	145	95	110	160	290	190	195	145	100	150	115	115
	W214	Cuganlizhihong	110	165	140	0	155	175	100	110	265	280	125	105	110	170	160	0	90	120	90	105	105	330	180	185	145	145	155	155	175	95	140	180	160	140	130	145	95	110	160	290	190	195	145	100	150	115	125
	W215	Chiguwandao	110	165	140	0	155	175	100	110	265	280	130	105	110	170	160	0	90	120	90	105	105	330	180	185	120	145	170	155	175	95	140	180	160	140	130	145	95	110	160	290	190	195	145	100	150	115	125
	W216	Jiaobaiyeqing	110	165	155	80	135	175	100	105	265	225	140	105	105	150	160	0	80	120	0	110	105	330	180	0	120	160	170	135	175	0	165	180	160	85	130	120	105	110	160	250	190	195	135	100	150	105	135
	W217	Chiguhong	110	165	140	105	135	175	100	110	265	225	125	105	105	150	160	0	100	120	90	110	105	90	180	200	145	145	170	135	180	80	140	180	160	85	130	145	95	115	160	250	190	195	135	100	150	105	110
	W218	Fanluoqing	110	165	140	0	155	175	100	110	265	180	125	105	110	150	160	0	90	120	90	105	105	90	180	185	145	145	170	155	155	95	140	180	160	140	130	145	95	135	160	180	190	195	145	100	150	105	110
	W219	Zaoyedao	110	165	140	0	155	175	100	110	265	225	125	105	110	150	160	0	80	120	90	105	105	90	180	185	145	145	170	155	180	95	140	180	160	140	130	145	95	115	160	290	195	195	145	100	150	105	125
	W220	Baidiegu	110	165	140	0	155	175	100	110	265	225	125	105	110	150	160	0	90	120	90	105	105	90	180	185	145	145	170	155	180	95	140	180	160	140	130	145	95	110	160	0	195	195	145	100	150	105	125
	W221	Wangjiadao	110	165	140	0	155	175	100	110	265	180	125	105	110	170	160	0	0	120	90	105	105	80	180	185	145	145	170	155	180	95	140	180	160	140	130	145	95	135	160	290	190	195	145	100	150	105	125
	W222	Jiangyinzhong	110	165	140	0	155	175	100	105	265	180	125	105	110	160	160	0	80	120	90	105	105	90	180	185	145	145	170	155	180	95	140	180	160	140	130	145	95	115	160	180	195	195	145	100	150	105	115
	W223	Eyingbaijingdao	110	165	140	0	155	175	100	105	265	180	125	105	110	150	160	0	80	135	0	105	105	80	180	185	120	145	170	155	180	95	140	180	160	140	130	145	95	115	160	180	190	195	145	100	145	105	125
	W224	Tiekewanguangtou	110	165	140	0	155	175	100	105	265	180	125	105	110	150	160	0	80	120	90	105	105	330	180	185	145	145	170	155	180	95	140	180	160	140	130	145	95	135	160	180	195	195	145	100	145	105	125
	W225	Tiekedao	110	165	140	0	155	175	100	105	265	180	125	105	110	150	160	0	90	135	90	105	105	330	180	185	120	145	170	155	180	95	140	180	160	140	130	145	95	115	160	180	190	195	145	100	145	105	125
	W226	Dadaosuitou	110	165	140	0	155	175	100	105	265	225	125	105	110	155	160	0	90	120	90	105	105	90	180	185	120	145	170	155	180	95	140	180	160	140	130	145	95	115	160	290	195	195	145	100	145	105	125
	W227	Aibaidao	110	165	140	0	155	175	100	105	265	225	125	105	110	150	160	0	90	120	90	105	105	330	0	185	145	145	170	155	190	95	165	180	160	140	130	145	85	110	160	180	195	195	145	85	145	105	125
	W228	Xiepihuang	110	165	140	0	155	175	100	105	265	180	125	105	110	170	160	0	80	120	90	105	105	330	180	185	145	145	170	155	180	95	175	180	160	140	130	145	95	110	160	180	195	195	145	85	145	105	125
	W229	Xiaobaidao	110	140	140	0	155	175	100	105	265	180	125	105	110	170	160	0	80	120	90	105	105	90	180	185	120	145	170	155	180	95	140	180	160	140	130	145	95	135	160	180	195	195	145	85	145	105	125
	W230	Baishidao	110	140	140	0	155	175	100	105	265	225	125	105	110	150	160	0	80	120	90	105	105	80	180	185	145	145	170	155	180	95	140	180	160	140	130	145	95	115	160	180	195	195	145	85	145	105	125
	W231	Manbaidao	110	165	155	0	155	160	100	110	265	225	125	105	110	150	160	0	90	120	150	105	105	80	180	185	145	145	170	155	170	90	140	180	160	140	130	150	85	115	160	180	195	195	145	85	0	105	125
	W232	Guangtouluhuabai	110	140	140	0	155	175	100	105	265	180	125	105	110	150	160	0	90	120	90	105	105	80	180	185	120	145	155	155	180	95	140	180	160	140	130	150	95	110	160	180	190	195	145	85	130	105	135
	W233	Hongmangjing	110	140	140	0	155	175	100	105	265	225	125	105	110	150	160	0	90	120	90	105	105	90	180	185	120	145	0	155	180	95	140	180	160	140	130	150	95	115	160	180	195	195	145	85	130	105	125
	W234	Wumangyedao	110	140	140	0	155	175	100	105	265	180	125	105	110	150	160	0	90	120	90	105	105	90	180	185	145	145	0	155	180	95	140	180	160	140	130	150	95	135	160	0	190	195	145	85	130	105	125
	W235	Luhuabai	110	140	140	0	155	175	100	105	265	225	125	105	110	150	160	0	90	120	90	105	105	90	180	200	145	145	0	155	180	95	175	180	160	140	130	150	85	110	160	180	195	195	145	0	130	105	125
	W236	Haidongqing	110	140	140	0	155	180	100	105	265	180	125	105	110	150	160	0	90	120	90	105	105	105	180	200	145	145	155	155	180	95	140	180	160	140	130	150	95	110	160	180	195	195	145	85	130	105	125
	W237	Shenlenuo	110	140	140	0	155	175	100	105	265	180	125	105	110	150	160	0	90	120	0	105	105	105	180	200	120	145	155	155	180	0	175	180	160	140	130	150	85	135	160	180	195	195	145	85	130	105	135
	W238	Xiangqing	110	165	140	80	155	175	100	105	265	225	125	105	110	150	160	0	100	120	0	105	105	330	0	200	125	145	155	155	180	90	140	180	160	140	130	150	85	115	160	250	195	195	145	85	130	105	125
	W239	Jinghui418	110	165	290	105	135	175	100	105	265	225	125	105	110	150	160	0	100	120	105	105	105	105	180	0	120	170	155	135	180	85	140	180	160	85	130	120	85	115	160	250	195	195	145	85	130	105	125
	W240	Malaihong	110	165	155	110	135	175	100	105	265	225	125	105	105	150	160	0	100	120	105	105	105	330	180	0	120	170	155	135	170	80	140	180	160	85	130	120	95	115	160	250	195	195	135	85	150	105	125
	W241	Jingnuo330	110	160	145	105	145	180	110	200	265	155	0	105	120	190	85	0	0	120	140	105	115	150	180	130	155	100	145	160	175	170	140	195	140	120	130	145	100	115	0	260	205	190	145	95	165	130	105
	W242	Zaijinjing	110	160	145	105	155	175	100	200	265	155	0	105	135	190	85	0	0	120	140	95	115	150	0	130	155	100	145	160	180	170	140	195	140	120	130	145	100	115	0	260	190	190	145	95	165	130	105
	W243	Fuyu3	110	145	145	105	145	160	95	200	265	155	125	105	120	190	85	0	0	120	125	95	115	150	180	130	130	100	145	160	180	200	165	195	140	120	130	120	100	115	0	260	205	190	130	95	200	130	105
	W244	Dongnongjing424	100	160	145	105	145	190	0	200	265	155	160	190	135	190	85	0	0	80	140	100	115	150	180	130	155	95	145	160	0	200	0	195	140	120	140	175	100	115	0	260	190	190	145	95	165	130	135
	W245	Dongnongjingnuo418	110	160	145	105	145	175	100	290	265	155	130	105	135	190	85	0	0	120	140	95	115	135	180	130	155	100	145	160	180	200	140	195	140	120	130	145	90	115	0	305	205	190	145	95	165	130	135
	W246	R254	110	160	145	105	145	180	100	290	265	155	125	105	135	190	85	0	0	120	140	95	115	150	180	130	155	100	145	160	175	200	140	195	160	120	130	120	90	115	0	305	205	190	145	95	165	130	135
	W247	Jiangyinnuo	110	160	145	100	145	175	100	290	265	155	180	105	135	190	85	0	0	120	140	105	115	150	180	130	130	95	145	160	180	200	140	195	160	120	130	145	90	115	0	305	205	190	145	95	165	130	135
	W248	Jinggunuo	110	160	145	105	145	175	100	290	265	155	125	105	135	190	85	0	0	120	140	105	115	150	180	130	130	95	145	160	180	170	140	195	160	120	130	145	90	115	0	305	205	190	145	95	165	130	135
	W249	Shanhonggu	110	160	145	100	145	160	110	290	265	155	180	105	135	190	100	0	0	120	140	105	115	150	180	130	155	95	145	160	180	200	140	195	160	120	130	145	90	115	0	305	205	190	145	95	165	130	135
	W250	Wanshengmaohuang	110	160	145	100	155	160	100	290	265	155	125	105	135	190	100	0	0	120	140	105	115	150	180	130	130	95	145	160	180	200	140	195	160	120	130	145	90	115	0	305	205	190	145	95	165	130	135
	W251	Wanyangdao	110	160	145	100	155	175	100	290	265	155	180	105	135	190	85	0	0	120	140	105	115	150	180	130	130	95	145	160	180	200	140	195	160	120	130	145	90	115	0	305	205	190	145	95	165	130	135
	W252	Aidazhong	110	160	145	100	155	175	100	290	265	155	125	105	135	190	85	0	0	120	140	105	115	150	180	130	155	95	145	160	180	200	140	195	160	120	130	145	90	115	0	305	205	190	145	95	165	130	135
	W253	Jijiaohong	110	160	145	100	155	175	95	290	265	155	180	105	135	190	100	0	0	120	140	105	115	150	180	130	155	95	145	160	180	200	140	195	160	120	130	145	90	115	0	305	205	190	145	95	165	130	135
	W254	Toulaizhong	100	160	145	100	155	190	105	290	265	155	160	190	135	190	90	0	0	80	140	100	115	150	180	130	155	95	145	160	0	200	0	195	140	120	140	175	90	115	0	305	205	190	145	95	165	130	135
	W255	Huakenuo	100	160	145	100	155	190	105	290	265	155	160	190	135	190	90	0	0	80	140	100	115	150	180	130	155	95	145	160	0	200	0	195	140	120	140	175	90	115	0	260	205	190	145	95	165	130	135
	W256	Toudengyishixing	100	160	145	100	155	0	105	290	265	155	160	190	135	190	90	0	0	80	140	100	115	150	0	130	155	95	145	160	0	200	0	195	140	120	140	175	90	115	0	260	205	190	130	0	165	130	135
	W257	Maozitou	100	160	145	105	155	0	105	290	265	155	160	190	120	190	90	0	0	80	140	100	115	135	180	130	130	95	145	160	0	200	0	195	140	120	140	180	90	115	0	260	205	190	130	95	165	130	135
	W258	Zaonuodao	100	160	145	105	155	0	105	290	265	155	160	190	120	190	90	0	0	80	140	100	115	150	180	130	155	100	145	160	0	200	0	195	140	120	140	175	90	115	0	260	205	190	145	95	165	130	135
	W259	Datougui	100	160	145	105	155	0	105	290	265	155	160	190	135	190	100	0	0	80	140	100	115	150	180	130	155	95	145	160	0	200	0	195	140	120	140	175	90	115	0	305	190	190	145	95	165	130	135
	W260	Zaoxiaobaidao	100	160	145	105	155	0	105	290	265	155	160	190	135	190	90	0	0	80	140	100	115	135	180	130	155	95	145	160	0	200	0	195	140	110	140	175	90	115	0	305	205	190	145	95	165	130	135
	W261	Kangzhounuo	100	160	145	105	155	190	105	290	265	155	160	190	135	190	90	0	0	80	140	100	115	150	180	130	155	95	145	160	0	200	0	195	140	120	140	175	90	115	0	305	205	190	145	95	165	130	135
	W262	Kuobanzhong	100	160	145	105	155	190	105	290	265	155	160	190	135	190	90	0	0	80	140	100	115	150	180	130	155	95	145	160	0	200	0	195	140	120	140	175	90	115	0	305	205	190	145	95	165	130	135
	W263	Yangzhongdao	100	160	145	105	155	190	105	290	265	155	160	190	135	190	90	0	0	80	140	100	115	150	180	130	130	95	145	160	0	200	0	195	140	110	140	0	90	115	0	305	190	190	130	95	165	130	135
	W264	Huangkewanguangtou	100	160	145	105	155	190	105	290	265	155	160	190	135	190	90	0	0	80	140	100	115	150	180	130	155	80	145	160	0	200	0	195	140	120	140	175	90	115	0	305	190	190	145	95	165	130	135
	W265	Tiehanyishixing	100	160	145	105	155	0	105	290	265	155	160	190	135	190	90	0	0	80	140	100	115	150	180	130	155	95	145	160	0	200	0	195	140	120	140	175	90	115	0	305	190	190	145	95	165	130	135
	W266	Aijiaoluganhuang	100	160	145	105	155	0	105	290	265	155	160	190	135	190	90	0	0	80	140	100	115	150	0	130	155	95	145	160	0	200	0	195	140	120	140	0	90	115	0	305	190	190	145	95	165	130	135
	W267	Zhonghua3	100	160	145	105	155	0	105	290	265	155	160	190	135	190	90	0	0	80	140	100	115	150	180	130	155	95	145	160	0	200	0	195	140	120	140	0	90	115	0	305	205	190	145	95	165	130	135
	W268	Buxienuo	100	160	145	105	155	185	105	290	265	155	160	190	135	190	90	0	0	80	140	100	115	150	180	130	155	95	145	160	0	200	0	195	140	120	140	200	90	115	0	260	190	190	145	95	165	130	135
	W269	Wanjingnuo	100	160	145	105	155	185	105	290	265	155	160	190	135	190	90	0	0	80	140	100	115	135	180	130	155	95	145	160	0	200	0	195	140	120	140	195	90	115	0	260	190	190	145	95	165	130	135
	W270	C418	100	160	145	105	180	185	105	290	265	190	160	190	135	190	90	0	0	80	140	100	115	150	180	130	130	95	145	160	0	200	0	195	140	120	140	175	90	115	0	260	190	190	145	95	165	130	135
	W271	Fuxiang1	100	160	145	105	180	185	105	290	265	155	160	190	135	190	90	0	0	80	140	100	115	150	180	130	130	95	145	160	0	200	0	195	140	120	140	195	90	115	0	305	190	190	145	95	165	130	135
	W272	Yuedao1	110	160	145	105	180	175	100	290	265	190	125	105	135	190	90	0	0	120	125	110	115	135	180	130	130	95	145	160	180	155	175	195	140	120	155	120	90	115	0	305	190	190	130	95	165	130	135
	W273	Yuedao2	110	145	145	105	200	175	100	290	265	155	135	105	135	190	90	0	0	120	125	110	115	135	180	130	130	95	145	160	175	155	175	195	140	120	130	120	90	115	0	305	190	190	130	95	165	130	135
	W274	Yuedao3	110	145	145	100	200	175	100	290	265	190	135	105	135	190	80	0	0	120	125	110	115	135	0	130	130	95	145	160	180	170	140	195	140	120	150	120	90	115	0	305	205	190	130	95	165	130	105
	W275	Yuedao4	110	160	145	105	200	175	95	290	265	190	130	105	135	190	90	0	0	135	140	110	115	135	0	130	130	95	145	160	180	170	165	195	140	120	150	120	90	115	0	305	190	190	130	95	200	130	105
	W276	Yuedao5	110	145	145	105	200	175	100	290	265	190	135	105	135	190	90	0	0	120	140	110	115	135	180	130	130	95	145	160	180	170	165	195	140	120	155	120	90	115	0	305	190	190	130	95	200	130	100
	W277	Yuedao6	110	145	145	105	200	175	100	290	265	190	135	105	135	190	80	0	0	120	140	110	115	135	180	130	130	95	145	160	155	155	165	195	160	120	155	120	90	115	0	305	190	190	130	95	200	130	100
	W278	Yuedao7	110	145	145	105	200	180	100	290	265	190	135	105	135	190	80	0	0	135	140	110	115	135	0	130	130	95	145	160	180	155	165	195	160	120	150	120	90	115	0	305	190	190	130	100	200	130	100
	W279	Yuedao8	110	145	145	105	200	180	100	290	265	190	135	105	120	190	80	0	0	120	140	110	115	135	0	130	130	95	145	160	180	170	165	195	160	110	150	120	90	115	0	305	190	190	130	100	200	130	100
	W280	Yuedao9	110	145	160	105	200	180	100	290	265	190	135	105	120	190	80	0	0	135	125	110	115	135	180	130	130	95	145	160	180	170	165	195	180	110	155	120	90	115	0	305	190	190	130	100	200	130	100
	W281	Yuedao10	110	145	160	105	200	180	100	290	265	190	135	105	120	190	80	0	0	120	125	110	115	135	180	130	130	95	145	160	180	170	165	195	180	120	155	120	90	115	0	305	190	190	130	100	165	130	100
	W282	Yuedao11	110	145	160	105	200	180	95	290	265	190	135	105	120	190	80	0	0	135	125	110	115	135	0	130	130	95	145	160	155	170	175	195	180	120	130	120	90	115	0	305	190	190	130	95	165	130	100
	W283	Yuedao12	110	145	160	105	200	180	95	290	265	190	130	105	175	190	80	0	0	120	125	110	115	135	180	130	130	95	145	160	155	155	175	195	160	120	150	120	90	115	0	305	190	190	130	95	165	130	100
	W284	Yuedao13	110	145	160	100	200	180	100	290	265	190	130	105	175	190	85	0	0	120	125	105	115	135	180	130	130	95	145	160	155	155	165	195	160	120	150	120	90	115	0	305	190	190	130	95	165	130	100
	W285	Yuedao14	110	145	160	100	200	180	100	290	265	190	130	105	135	190	80	0	0	120	125	110	115	135	180	130	155	95	145	160	180	155	165	195	160	110	130	120	90	115	0	305	190	190	130	95	165	130	100
	W286	Yuedao15	110	145	160	100	200	180	100	290	265	155	135	105	175	190	85	0	0	135	125	115	115	135	0	130	155	95	145	160	180	155	165	195	160	110	130	120	90	115	0	305	190	190	130	95	165	130	100
	W287	Yuedao16	110	145	160	100	200	180	100	290	265	155	135	105	135	190	100	0	0	120	125	115	115	135	180	130	130	95	145	160	180	155	165	195	160	120	130	120	90	115	0	305	190	190	130	95	165	130	100
	W288	Yuedao17	110	145	160	105	200	180	100	290	265	155	135	105	175	190	85	0	0	120	125	110	115	135	180	130	130	95	145	160	180	155	175	195	160	120	155	120	90	115	0	305	190	190	130	95	200	130	100
	W289	Yuedao18	110	135	150	80	0	180	100	110	265	270	135	105	115	190	150	0	155	135	120	110	0	145	190	205	135	205	100	140	155	95	175	205	155	120	130	120	115	125	170	270	195	205	135	100	165	130	100
	W290	Yuedao19	110	135	150	80	165	180	100	110	265	230	135	105	115	190	150	0	155	120	120	115	110	145	190	205	135	205	100	140	180	95	165	205	155	120	130	120	115	105	170	0	195	0	135	100	165	130	100
	W291	Yuedao20	110	135	150	80	165	180	100	110	265	230	135	105	115	190	150	0	155	135	120	110	110	145	190	205	135	205	100	140	155	95	165	205	155	120	155	120	115	105	170	0	195	0	135	100	165	130	100
	W292	Yuedao21	110	135	150	80	165	180	95	110	265	230	135	105	115	190	150	0	155	120	120	110	110	145	190	205	135	205	100	140	180	95	165	205	155	120	155	120	115	105	170	0	195	205	135	100	165	130	100
	W293	Yuedao22	110	135	150	80	165	180	100	115	265	230	135	105	115	190	150	0	155	135	120	115	110	145	190	205	135	205	100	140	180	95	165	205	155	120	130	120	115	105	170	0	195	205	135	100	165	130	0
	W294	Yuedao23	110	135	150	80	165	180	100	115	265	230	135	105	115	190	150	0	155	120	120	115	110	145	190	205	135	205	100	0	180	95	165	205	155	120	130	120	115	105	170	270	195	0	135	100	190	130	100
	W295	Yuedao24	110	135	150	80	165	180	100	115	265	270	130	105	115	190	150	0	155	120	120	105	110	120	190	205	135	205	100	140	155	95	165	205	155	120	130	120	115	105	170	270	195	205	135	100	190	130	100
	W296	Yuedao25	110	135	150	80	165	180	100	115	265	0	135	105	115	190	150	0	155	120	120	110	110	120	190	205	135	205	100	140	180	95	165	205	155	120	130	120	115	125	170	270	195	205	135	100	190	130	100
	W297	Yuedao26	110	135	150	80	165	180	100	110	265	200	130	105	115	300	150	0	155	120	120	110	110	120	190	205	135	205	100	140	175	95	175	205	155	120	130	120	115	125	170	270	195	205	135	100	190	130	110
	W298	Yuedao27	110	135	150	80	165	180	100	110	265	0	140	105	115	300	150	0	155	120	120	110	110	120	0	205	135	205	100	140	175	85	165	205	155	120	130	120	115	125	170	270	195	205	135	100	190	130	110
	W299	Yuedao28	110	135	150	80	165	180	100	115	265	0	140	105	115	300	150	0	155	120	120	110	110	120	190	205	135	205	100	0	175	85	165	205	155	120	150	120	115	125	170	270	195	205	135	100	190	130	110
	W300	Yuedao29	110	135	150	80	0	180	95	115	265	0	130	105	115	300	150	0	155	120	120	110	110	120	190	205	135	205	100	140	175	85	165	0	155	120	155	120	115	125	170	270	195	205	135	100	190	130	0
	W301	Yuedao30	110	135	150	80	0	180	100	115	265	270	140	105	115	300	150	0	155	120	120	110	110	120	0	205	135	205	100	140	175	95	165	205	155	170	130	120	115	125	170	0	195	205	135	100	190	130	115
	W302	Yuedao31	110	135	150	80	165	180	100	115	265	0	140	105	115	300	150	0	155	120	120	105	110	120	0	205	135	205	100	140	155	85	165	205	155	120	155	120	115	125	170	0	195	205	135	100	190	130	115
	W303	Yuedao32	110	135	150	80	0	180	100	115	265	0	140	105	115	300	150	0	155	120	120	95	110	120	190	205	135	205	100	140	155	85	165	205	155	120	130	120	115	125	170	0	195	205	135	100	190	130	115
	W304	Yuedao33	110	135	150	80	165	180	100	115	265	270	140	105	115	300	150	0	155	120	120	110	110	120	190	205	135	205	100	140	175	85	165	0	155	120	130	120	115	125	170	0	195	205	135	100	190	130	115
	W305	Yuedao34	125	135	150	80	165	180	100	115	265	0	140	105	115	300	150	0	155	120	120	95	110	120	190	205	135	205	100	140	175	85	165	0	155	120	130	120	115	125	170	0	195	205	135	100	190	130	0
	W306	Yuedao35	110	135	150	80	0	180	100	115	265	0	140	105	115	300	150	0	155	120	120	105	110	120	0	205	135	205	0	140	175	85	165	0	155	120	130	120	115	125	170	0	195	205	135	100	190	130	0
	W307	Yuedao36	110	135	150	80	0	180	100	115	285	230	140	105	115	300	150	0	155	135	120	110	110	120	190	205	135	205	0	140	175	85	165	205	155	120	150	120	115	125	170	0	195	205	135	100	190	130	115
	W308	Yuedao37	110	135	150	80	165	180	100	115	265	0	140	105	115	300	150	0	155	120	120	95	110	120	190	205	135	205	0	140	155	85	165	205	155	120	130	120	115	125	170	0	195	205	135	100	190	130	0
	W309	Yuedao38	110	135	150	80	0	180	100	115	265	0	140	105	115	300	150	0	155	120	120	110	110	120	190	205	135	205	100	140	175	85	165	205	155	170	130	120	115	125	170	270	195	205	135	100	190	130	110
	W310	Yuedao39	110	135	150	80	165	180	100	115	265	0	150	105	115	300	150	0	155	120	120	95	110	120	190	205	135	205	125	140	155	85	165	0	155	120	150	120	115	125	170	0	195	205	135	100	190	130	110
	W311	Yuedao40	110	135	150	80	165	180	100	115	265	230	140	105	115	300	150	0	155	120	120	110	110	120	190	205	135	205	100	140	175	85	165	205	155	120	150	120	115	125	170	270	195	205	135	100	190	130	110
	W312	Yuedao41	110	135	150	80	165	180	100	115	265	0	140	105	115	300	150	0	155	120	120	95	110	120	0	205	135	205	125	140	155	85	165	0	155	120	155	120	115	125	170	0	195	205	135	100	190	130	0
	W313	Yuedao42	110	135	150	160	0	180	95	115	265	270	140	105	115	300	150	0	155	120	120	110	110	120	0	205	135	205	100	140	175	85	165	205	155	120	130	120	115	125	170	0	195	205	135	100	190	130	0
	W314	Yuedao43	110	135	150	160	165	180	100	115	265	0	140	105	115	300	150	0	155	135	120	105	110	120	190	205	135	205	100	140	175	85	165	205	155	120	130	120	115	105	170	0	195	205	135	100	190	130	0
	W315	Yuedao44	110	135	150	160	0	180	100	115	265	270	140	105	115	300	150	0	155	120	120	110	110	120	190	205	135	205	100	140	175	85	165	205	155	120	150	120	115	125	170	270	195	205	135	100	165	130	140
	W316	Yuedao45	110	135	150	80	165	180	100	115	265	0	140	105	115	37075	150	0	155	120	120	110	110	120	190	205	135	205	100	140	175	85	165	0	155	120	130	120	115	125	170	0	195	205	135	100	165	130	0
	W317	Yuedao46	110	135	150	80	0	180	100	115	265	0	140	105	115	300	150	0	155	120	120	110	140	120	190	205	135	205	125	140	155	85	165	0	155	120	130	120	115	125	170	0	195	205	135	100	165	130	0
	W318	Yuedao47	110	135	150	80	0	180	100	115	285	0	140	105	115	300	150	0	155	120	120	105	110	120	190	205	135	205	0	0	175	85	165	0	155	120	130	120	115	125	170	270	195	190	135	100	165	130	0
	W319	Yuedao48	110	135	150	160	150	180	100	115	285	270	140	105	115	300	150	0	155	120	120	110	110	120	190	205	135	205	0	140	175	85	165	205	155	120	130	120	115	125	170	270	195	205	135	100	165	130	0
	W320	Yuedao49	110	135	150	160	150	180	95	115	265	0	180	105	115	300	150	0	155	135	120	105	110	120	190	205	135	205	0	140	175	85	165	205	155	170	130	120	115	125	0	270	195	205	135	100	165	0	0
	W321	Yuedao50	110	135	150	160	150	180	100	115	265	0	140	105	115	37075	150	0	155	120	120	105	110	120	0	205	135	155	0	140	155	95	165	205	155	120	130	120	115	105	170	270	195	205	135	100	165	130	100
	W322	Yuedao51	110	135	150	160	150	180	100	115	265	0	140	105	115	300	150	0	155	135	120	0	110	120	190	205	135	205	0	140	155	95	165	205	155	120	150	120	115	105	170	0	195	205	135	100	165	130	100
	W323	Yuedao52	115	135	150	160	0	180	100	115	265	0	140	105	115	300	150	0	155	135	120	110	110	120	0	205	135	205	125	140	175	95	165	205	155	120	150	120	115	105	170	270	195	205	135	100	165	130	100
	W324	Yuedao53	110	135	150	160	150	180	100	115	265	0	140	105	115	37075	150	0	155	120	120	110	110	120	190	205	135	205	125	140	170	95	165	205	155	120	130	120	115	105	170	270	195	205	135	100	165	130	100
	W325	Yuedao54	100	135	150	160	0	190	105	140	265	0	160	190	115	37075	150	0	155	80	120	100	110	120	190	205	135	205	125	140	0	95	0	0	155	120	105	190	115	105	170	0	195	205	135	100	165	130	100
	W326	Yuedao55	110	135	150	160	0	180	95	140	265	0	140	105	115	37075	150	0	155	120	120	95	110	120	190	205	135	205	100	140	170	95	165	0	155	120	140	150	115	105	0	0	195	205	135	100	165	130	100
	W327	Yuedao56	110	135	150	160	0	180	100	140	265	0	130	105	115	37075	150	0	155	120	120	105	110	120	190	205	135	205	125	0	155	95	165	0	155	120	130	120	115	105	170	0	195	205	135	100	165	130	0
	W328	Yuedao57	110	135	150	160	150	180	100	140	265	0	140	105	115	37075	150	0	155	120	120	110	110	120	0	205	135	205	125	140	170	95	165	0	155	120	155	120	115	105	0	0	195	190	135	100	165	130	100
	W329	Yuedao58	110	135	150	160	0	180	90	140	265	270	140	105	115	37075	150	0	155	120	120	105	110	120	190	205	135	205	125	140	170	95	165	205	155	170	130	120	115	105	170	0	195	205	135	100	165	130	0
	W330	Yuedao59	110	135	150	160	150	180	90	140	265	0	125	105	115	37075	130	0	155	120	120	110	110	120	190	205	135	205	125	140	170	95	165	0	155	120	155	120	115	105	170	0	195	205	135	100	165	130	100
	W331	Yuedao60	110	135	150	160	0	180	90	140	265	270	125	105	115	37075	130	0	155	135	120	105	110	120	190	205	135	205	125	140	155	95	165	205	155	120	130	120	115	105	170	0	195	205	135	100	165	130	100
	W332	Yuedao61	110	135	150	160	150	180	100	140	265	0	125	105	115	37075	130	0	155	120	120	105	110	120	190	205	135	205	125	140	155	95	165	205	155	170	130	120	115	105	170	0	195	205	135	100	165	130	100
	W333	Yuedao62	110	135	150	160	0	180	95	140	265	0	125	105	115	37075	130	0	155	120	120	95	110	120	190	205	135	205	100	0	155	95	165	205	155	120	155	120	115	105	0	0	195	205	135	100	165	130	100
	W334	Yuedao63	110	135	150	160	150	180	100	140	265	0	130	105	115	37075	130	0	155	135	120	105	110	120	0	205	135	205	125	0	175	95	165	205	155	120	155	120	115	105	170	270	195	205	135	100	165	130	100
	W335	Yuedao64	110	135	150	160	150	180	100	140	265	0	125	105	115	37075	130	0	155	120	120	110	110	145	190	205	135	155	100	140	175	95	140	205	155	120	140	150	115	105	170	0	195	205	135	100	165	130	100
	W336	Yuedao65	110	135	150	160	0	180	100	140	265	0	140	105	115	37075	130	0	155	120	120	105	110	120	190	205	135	155	100	140	175	95	140	205	155	120	150	120	115	105	170	0	195	205	135	100	165	130	100
	W337	Yuedao66	110	145	170	220	160	180	100	115	265	270	140	105	110	165	155	0	180	120	145	110	110	145	180	190	160	205	0	135	170	85	140	220	155	125	130	150	85	100	160	0	195	215	155	100	155	130	150
	W338	Yuedao67	110	145	170	220	160	180	95	115	265	0	140	105	110	165	145	0	180	135	145	105	110	145	180	190	135	205	100	0	170	90	175	220	155	125	130	120	85	100	160	0	195	215	155	100	185	130	115
	W339	Yuedao68	110	145	170	170	160	180	95	115	265	0	140	105	110	165	130	0	180	135	145	110	110	145	180	190	135	205	0	135	190	85	140	160	155	125	135	120	85	100	160	0	0	215	155	100	185	130	145
	W340	Yuedao69	110	145	140	170	0	180	100	115	265	0	140	105	110	165	130	0	180	135	120	110	110	145	180	190	135	205	0	135	155	90	140	220	155	125	130	120	85	125	160	0	0	215	155	100	185	130	115
	W341	Yuedao70	110	145	140	170	160	180	100	115	265	0	140	105	110	165	145	0	180	135	120	105	110	145	180	190	135	205	100	135	175	85	140	220	155	125	150	120	85	125	160	0	195	215	155	100	185	130	115
	W342	Yuedao71	110	145	140	170	160	180	100	115	265	0	140	105	110	165	145	0	180	135	120	105	110	145	180	190	135	205	100	135	175	90	140	220	155	125	130	120	85	125	160	0	195	215	155	100	185	130	115
	W343	Yuedao72	110	145	140	170	160	180	100	115	265	295	125	105	110	165	145	0	180	135	120	105	110	145	180	190	135	205	100	135	175	85	140	220	155	125	130	120	85	125	160	295	195	215	155	100	155	130	115
	W344	Yuedao73	110	145	140	170	160	180	100	115	265	295	115	105	110	165	155	0	180	135	120	105	110	145	180	190	135	205	0	135	155	90	140	220	155	125	155	120	85	125	160	0	195	215	155	100	155	130	115
	W345	Yuedao74	110	145	140	170	160	180	100	115	265	0	115	105	110	165	155	0	180	120	120	110	110	145	0	190	135	205	0	135	175	90	140	220	155	125	130	120	85	125	160	295	195	215	155	100	185	0	115
	W346	Yuedao75	110	145	140	170	160	180	100	115	265	205	140	105	110	165	155	0	180	120	120	105	110	145	180	190	135	205	100	0	175	90	175	220	155	125	150	120	85	125	0	0	195	215	155	100	185	130	95
	W347	Yuedao76	110	145	140	170	160	180	100	115	265	0	140	105	110	165	155	0	180	120	120	105	110	175	180	190	135	205	160	135	150	90	165	0	155	125	155	120	85	125	160	295	0	215	155	100	185	0	95
	W348	Yuedao77	100	145	140	170	160	180	100	115	265	0	115	105	110	165	155	0	180	135	120	105	110	145	180	190	135	205	0	0	170	90	165	220	155	125	155	120	85	125	160	295	195	215	155	100	185	130	95
	W349	Yuedao78	100	145	140	170	0	180	100	115	265	270	180	105	110	165	155	0	180	120	120	105	110	145	180	190	160	205	0	0	170	90	140	220	155	125	150	120	100	125	0	295	0	215	155	100	155	130	125
	W350	Yuedao79	110	145	170	170	160	180	100	115	265	270	140	105	110	165	155	0	180	135	120	105	110	145	180	190	160	205	0	135	170	90	165	220	155	125	155	120	85	125	0	0	195	215	155	100	185	130	95
	W351	Yuedao80	110	145	140	170	160	180	100	115	265	295	140	105	110	165	155	0	180	120	145	110	110	145	180	190	160	205	0	135	170	85	175	220	155	125	155	120	85	125	160	0	195	215	155	100	185	130	95
	W352	Yuedao81	100	145	170	170	160	180	100	115	265	295	140	105	110	165	155	0	180	120	120	110	110	145	180	190	135	205	130	0	170	90	175	220	155	125	155	120	85	125	160	325	0	215	155	100	185	130	95
	W353	Yuedao82	110	145	140	170	160	160	95	115	285	240	130	105	110	165	155	0	180	120	120	110	110	145	180	190	135	205	0	0	150	90	175	220	155	125	155	120	85	125	160	325	0	215	155	115	155	130	95
	W354	Yuedao83	110	145	140	170	160	180	100	115	265	295	140	105	110	165	155	0	180	120	120	105	110	145	180	190	135	205	0	135	170	90	175	220	155	125	155	120	85	125	0	325	0	215	155	100	185	130	95
	W355	Yuedao84	100	145	140	170	0	190	105	115	265	0	160	190	110	165	155	0	180	80	120	100	110	145	180	190	135	205	130	135	0	90	0	220	155	125	105	190	85	125	160	0	195	215	155	115	155	130	95
	W356	Yuedao85	110	145	140	170	160	180	100	115	265	0	0	105	110	0	155	0	180	120	120	105	110	145	180	190	135	205	130	135	170	90	165	0	155	125	150	120	85	125	160	0	195	215	155	115	185	130	95
	W357	Yuedao86	110	145	140	170	185	180	100	115	265	270	180	105	110	0	155	0	180	120	120	95	110	145	180	190	135	205	0	145	180	90	140	220	155	125	150	120	85	125	160	0	195	215	155	115	155	130	115
	W358	Yuedao87	110	145	140	170	0	180	100	115	265	0	0	105	110	0	155	0	180	120	120	110	110	145	180	190	135	205	0	135	180	85	165	0	155	125	155	120	100	125	160	325	195	215	155	115	185	130	85
	W359	Yuedao88	110	145	140	170	160	180	100	115	265	0	140	105	110	0	155	0	180	120	120	105	110	145	180	190	135	205	0	0	180	90	165	220	155	125	155	120	85	125	0	0	195	215	155	115	185	130	85
	W360	Yuedao89	110	145	140	170	0	160	95	115	265	0	130	105	110	0	155	0	180	120	145	105	110	145	180	190	135	205	130	135	170	85	165	220	155	125	155	120	85	125	160	325	195	215	155	115	185	130	85
	W361	Yuedao90	110	145	140	170	0	180	100	115	265	0	130	105	110	0	155	0	180	120	120	110	110	145	180	190	135	205	130	135	150	90	165	220	155	125	155	120	85	125	0	325	195	215	155	115	185	130	85
	W362	Yuedao91	110	145	140	170	160	175	100	115	265	360	0	105	110	0	155	0	180	120	120	110	110	145	180	190	135	205	100	135	150	90	165	220	155	125	155	120	85	125	0	0	195	215	155	115	185	130	85
	W363	Yuedao92	110	145	170	170	160	175	100	115	265	360	140	105	110	0	155	0	180	135	120	105	110	145	180	190	135	205	130	0	170	90	165	220	155	125	155	120	85	125	160	325	195	215	155	115	185	130	85
	W364	Yuedao93	110	145	140	170	160	180	100	115	265	360	140	105	110	0	155	0	180	120	120	110	110	145	180	190	135	205	160	0	180	90	165	220	155	125	155	120	85	125	160	325	195	215	155	115	185	130	85
	W365	Yuedao94	110	145	140	170	0	180	100	0	265	0	0	105	110	0	155	0	180	120	120	110	110	145	180	190	135	205	100	135	180	90	165	0	155	125	150	120	85	125	160	325	195	215	155	115	185	130	85
	W366	Yuedao95	110	145	140	170	160	180	95	115	265	385	130	105	110	0	155	0	180	135	120	105	110	145	0	190	135	205	100	135	180	85	175	220	155	125	155	120	85	125	160	0	195	215	155	115	155	130	85
	W367	Yuedao96	120	145	140	170	185	180	110	115	265	360	115	105	125	0	155	0	180	120	120	95	110	145	180	190	135	205	100	135	150	90	165	220	155	125	150	120	85	125	160	325	195	215	155	115	155	130	125
	W368	Yuedao97	110	145	170	170	160	175	100	115	265	360	140	105	110	0	155	0	180	120	120	110	110	145	0	190	135	205	0	0	180	90	165	220	155	125	150	120	85	125	160	0	195	215	155	115	185	130	85
	W369	Yuedao98	110	145	140	170	0	180	100	115	265	0	140	105	125	0	155	0	180	120	120	110	110	145	180	190	135	155	0	0	180	90	165	0	155	125	150	120	85	125	0	325	195	215	155	115	185	130	85
	W370	Yuedao99	110	145	170	170	160	175	100	115	265	360	140	105	125	0	155	0	180	120	120	110	110	145	180	190	135	205	100	130	180	90	165	220	155	125	150	120	85	125	160	0	195	215	155	115	185	130	85
	W371	Yuedao100	110	145	170	170	0	180	100	115	265	0	0	105	125	0	155	0	180	120	145	110	110	145	180	190	135	205	0	130	180	90	165	220	155	125	150	120	85	125	0	325	195	215	155	115	185	130	85
	W372	Yuedao101	110	145	170	170	160	180	100	115	265	0	125	105	125	165	155	0	180	135	120	105	110	145	180	190	135	205	100	130	170	90	165	160	155	125	155	120	85	125	160	0	195	215	155	115	185	130	85
	W373	Yuedao102	110	145	170	170	0	180	100	0	265	0	140	105	125	155	155	0	180	135	120	110	110	145	180	190	135	205	0	0	150	90	165	160	155	125	150	120	85	125	160	0	195	215	155	115	185	130	85
	W374	Yuedao103	110	145	170	170	160	175	100	115	265	0	140	105	125	155	155	0	180	135	120	110	110	145	180	190	135	205	0	0	170	90	165	160	155	125	155	120	85	125	160	0	195	215	155	115	185	130	85
	W375	Yuedao104	110	145	170	170	160	180	100	115	265	0	125	105	125	155	155	0	180	135	120	105	110	145	180	190	135	205	0	130	170	90	165	0	155	125	155	120	85	125	160	0	195	215	155	115	155	130	85
	W376	Yuedao105	110	145	170	170	160	180	100	115	265	0	130	105	125	155	155	0	180	120	120	110	110	145	180	190	135	205	100	0	170	90	165	160	155	125	155	120	85	125	0	0	195	215	155	115	155	130	85
	W377	Yuedao106	110	145	170	170	0	180	100	115	265	0	140	105	125	155	155	0	180	135	120	110	110	145	180	190	135	205	0	130	150	90	165	160	155	125	155	120	85	125	160	0	195	215	155	115	155	130	85
	W378	Yuedao107	110	145	170	170	160	180	100	115	265	0	140	105	125	155	155	0	180	135	120	105	110	145	180	190	135	205	100	120	170	90	165	160	155	125	155	120	85	125	160	0	195	215	155	115	185	130	125
	W379	Yuedao108	120	145	170	170	185	180	110	115	265	0	115	105	125	155	155	0	180	120	120	95	110	175	180	190	135	205	0	130	150	85	140	160	155	125	155	120	85	125	160	0	195	215	155	115	185	130	115
	W380	Yuedao109	110	145	170	170	185	180	100	115	265	0	125	105	125	155	155	0	180	120	120	95	110	145	180	190	135	205	0	130	170	90	140	160	155	125	155	120	100	125	160	0	195	215	155	115	155	130	0
	W381	Yuedao110	110	145	170	170	0	180	100	115	265	0	140	105	125	155	155	0	180	135	120	95	110	145	0	190	135	205	0	130	170	90	175	160	155	125	155	120	85	125	160	0	195	215	155	115	155	130	85
	W382	Yuedao111	110	145	170	170	160	180	100	115	265	0	140	105	125	155	155	0	180	135	120	110	110	145	180	190	135	205	0	0	170	90	165	160	155	125	155	120	85	125	160	0	195	215	155	115	185	130	85
	W383	Yuedao112	110	145	170	170	160	180	100	115	265	0	140	105	125	155	155	0	180	135	120	105	110	145	180	190	135	205	130	130	170	90	165	160	155	125	155	120	85	125	160	295	195	215	155	115	185	130	0
	W384	Yuedao113	110	145	170	170	160	180	100	115	265	0	140	105	110	155	155	0	180	120	120	95	110	120	180	190	135	155	100	130	170	90	165	160	155	125	150	120	85	125	160	0	195	215	155	115	185	0	0
	W385	Yuedao114	110	145	205	80	175	180	100	120	265	220	125	105	105	175	150	0	105	135	110	110	100	0	175	200	160	205	185	140	180	80	175	0	0	90	155	120	0	125	150	0	195	205	130	100	185	130	95
	W386	Yuedao115	110	145	205	80	175	180	100	120	265	220	125	105	105	175	150	0	105	135	110	105	100	0	80	200	140	190	185	0	170	0	175	0	160	90	155	120	115	115	150	245	195	205	130	100	185	130	95
	W387	Yuedao116	110	145	205	80	160	180	100	120	265	270	125	105	105	175	150	0	105	120	110	105	100	0	175	200	140	190	185	0	170	0	165	160	0	90	155	120	115	125	150	245	180	205	130	100	185	130	95
	W388	Yuedao117	110	145	205	80	160	180	100	120	265	270	0	105	110	175	150	0	105	135	110	105	100	0	175	200	140	190	165	140	170	0	175	160	160	90	155	120	115	115	150	245	0	190	130	100	185	130	95
	W389	Yuedao118	110	145	205	80	160	180	100	120	265	220	0	105	105	175	150	0	105	135	110	105	100	0	175	200	140	190	165	140	170	0	165	160	160	90	155	120	115	115	150	245	195	205	130	100	165	130	95
	W390	Yuedao119	110	145	185	80	175	180	100	120	265	220	180	105	110	185	155	0	105	120	130	105	100	80	175	200	140	190	165	150	170	100	175	160	160	0	155	120	115	115	150	245	195	190	130	100	165	130	130
	W391	Yuedao120	110	145	185	80	160	180	100	120	265	220	0	105	110	175	150	0	105	120	125	110	100	0	0	200	160	190	165	140	170	0	140	160	170	0	150	120	115	115	150	245	180	190	150	100	0	130	95
	W392	Yuedao121	110	145	185	80	160	180	95	120	265	220	0	105	110	175	150	0	105	135	125	105	110	0	175	200	140	190	185	140	170	0	175	160	160	90	155	120	115	100	150	245	195	205	150	100	175	130	95
	W393	Jia45	110	145	205	80	175	190	110	120	265	270	140	105	105	175	155	180	105	120	125	105	110	85	175	200	140	190	185	150	175	100	140	160	160	90	140	145	100	115	150	0	195	205	130	100	165	130	130
	W394	Nannongjing3786	110	145	185	80	160	190	100	120	265	270	140	105	105	175	155	180	105	120	125	105	100	85	175	200	160	190	165	140	150	85	140	160	160	90	150	120	100	115	150	245	195	205	130	100	165	130	130
	W395	24248	110	145	185	80	160	190	100	120	265	270	140	105	105	175	155	180	105	120	125	105	100	85	175	200	140	190	165	140	150	85	140	160	160	90	150	120	100	115	150	260	195	205	130	100	165	130	130
	W396	Nannongjing4004	110	145	205	80	175	190	100	120	265	220	140	105	105	175	155	180	105	120	125	95	100	80	175	200	160	220	165	150	175	85	140	160	160	90	140	150	115	115	150	260	0	205	130	100	165	130	130
	W397	Nannongjing4016	110	145	205	80	0	160	100	120	265	220	140	105	105	175	155	180	105	120	125	95	100	80	175	200	160	220	165	150	175	85	140	0	160	90	140	150	0	115	150	245	195	190	130	100	165	130	130
	W398	Zijianwujing	110	145	0	80	175	190	100	120	265	270	140	105	105	175	155	0	105	120	130	95	100	80	175	200	160	220	165	0	150	85	140	0	160	90	140	150	115	115	150	260	195	205	130	100	165	130	135
	W399	Ningjing2	110	145	185	80	175	190	100	120	265	270	140	105	105	175	155	180	105	120	125	105	100	80	175	200	160	220	165	140	155	100	140	0	160	0	140	150	100	115	150	260	180	205	130	100	165	130	135
	W400	Wuxiang99-8	110	160	0	80	160	200	100	120	270	310	140	105	105	175	150	0	105	120	110	95	100	0	175	200	160	220	165	140	155	80	140	0	160	90	140	150	100	115	150	260	180	205	130	100	175	130	95
	W401	Wuyujing8	110	145	185	80	0	190	100	120	265	270	140	105	105	175	155	0	105	120	125	105	100	80	175	200	140	220	165	140	155	85	140	160	160	90	140	150	100	115	150	260	180	205	120	100	165	130	135
	W402	Nannongjing002	110	165	185	80	175	200	100	120	265	270	140	105	105	175	155	0	105	120	125	105	110	85	175	200	160	220	165	140	155	85	140	160	160	90	140	145	0	115	150	260	195	205	120	100	165	130	130
	W403	Nannongjing004	110	145	185	80	175	190	100	120	265	270	140	105	105	175	150	0	105	120	125	105	110	85	175	200	160	220	165	140	155	85	140	160	160	90	140	150	100	105	150	260	195	205	120	100	165	130	135
	W404	Huaidao5hao	110	145	185	80	175	190	100	120	265	270	140	105	105	175	155	0	105	120	125	105	110	85	175	200	160	220	165	140	175	85	140	160	160	90	140	145	0	100	150	260	0	205	120	100	0	130	130
	W405	Zhongzuo93	110	145	0	80	0	190	100	120	265	270	140	105	105	175	155	0	105	120	125	105	110	85	175	200	160	220	185	140	155	85	175	160	160	90	140	145	0	100	150	260	180	205	120	100	165	130	130
	W406	Yandao9	110	145	185	80	175	190	100	120	265	270	140	105	105	175	155	0	105	120	0	95	100	85	175	200	160	220	165	140	175	85	140	0	160	90	140	145	115	105	150	260	195	205	120	100	165	130	130
	W407	Lianjing4	110	145	185	80	175	190	100	120	265	270	140	105	105	175	155	0	105	120	125	95	100	85	175	200	160	205	165	140	175	85	140	160	160	90	140	145	100	125	150	260	195	205	120	100	165	130	130
	W408	Jindao1007	0	165	185	80	175	190	100	120	265	270	140	105	105	175	155	0	105	120	125	95	110	80	175	200	160	205	165	140	155	100	140	160	160	90	140	120	100	105	150	260	0	205	120	100	165	130	130
	W409	Huajing5	110	145	185	80	175	200	100	120	265	270	140	105	105	175	155	0	105	120	125	95	110	80	175	200	160	205	165	140	155	85	140	0	160	90	140	145	100	105	150	260	0	205	120	100	165	130	130
	W410	Huajing6	110	145	185	80	175	200	100	120	265	270	140	105	105	175	155	0	105	120	125	95	110	80	175	200	160	205	185	0	175	85	140	0	160	90	140	145	0	105	150	260	195	205	120	100	165	130	135
	W411	Yangfujing7	110	145	185	80	175	200	100	120	265	220	140	105	105	175	155	0	105	120	125	95	100	80	175	200	160	205	185	140	155	85	140	160	160	90	140	150	0	105	150	260	180	205	120	100	165	130	135
	W412	Yangfujing8	110	145	185	80	160	200	100	120	265	310	140	105	105	175	150	0	105	120	125	105	100	0	175	200	160	205	185	135	155	80	140	160	160	90	140	150	100	105	150	260	0	205	120	100	175	130	0
	W413	Zhendao99	110	145	205	80	175	200	100	120	265	270	140	105	105	175	155	0	105	120	125	95	100	85	175	200	160	205	185	140	155	85	140	160	160	90	140	150	100	105	150	260	0	205	120	100	165	130	130
	W414	Nanjing42	110	145	205	80	175	200	100	120	265	270	140	105	105	175	155	0	105	120	125	105	110	85	175	200	160	205	185	140	155	100	140	160	160	90	140	145	100	100	150	260	180	205	120	100	165	130	130
	W415	Lianjing9823	110	145	185	80	175	200	100	120	265	270	140	105	105	175	155	0	105	120	125	95	110	85	175	200	160	205	165	140	175	85	140	160	160	90	140	145	115	105	150	260	195	205	120	100	165	130	130
	W416	Huifeng1	110	145	0	80	175	200	100	120	265	270	140	105	105	175	155	0	105	120	125	95	110	85	0	200	160	190	165	140	155	85	140	160	160	90	140	150	0	105	150	0	195	205	120	100	165	130	130
	W417	Huifeng2	110	145	205	80	175	200	100	120	265	270	140	105	105	175	155	0	105	120	125	95	110	85	175	200	160	190	165	140	175	85	140	160	160	90	140	145	0	105	150	260	195	205	120	100	165	130	130
	W418	Yandao8	110	145	205	80	175	200	100	120	265	270	140	105	105	175	155	0	105	120	125	95	110	85	175	200	160	190	165	140	175	85	140	160	160	90	140	145	100	105	150	260	195	205	120	100	165	130	130
	W419	Wuyujing21	110	165	205	80	175	200	100	120	265	270	140	105	105	175	155	0	105	120	125	105	110	80	175	200	160	190	165	140	155	85	140	160	160	90	140	145	100	105	150	260	195	205	120	100	165	130	135
	W420	Shashani	110	145	205	80	175	200	100	120	265	270	140	105	105	175	155	0	105	120	0	105	110	85	175	200	160	190	165	140	170	85	140	160	160	90	140	145	100	105	150	260	195	205	0	100	165	130	135
	W421	Muzhan4	110	165	205	80	175	190	100	120	265	220	140	105	105	175	155	0	105	120	125	95	110	85	175	200	160	190	165	140	175	85	140	0	160	90	140	145	0	105	150	260	195	205	120	100	165	130	135
	W422	Mudanjiang29	110	145	205	80	175	190	100	120	265	270	130	105	105	175	155	0	105	120	125	95	110	80	175	200	160	190	130	140	175	100	140	0	160	90	140	145	0	105	150	260	195	205	120	100	165	130	130
	W423	Mudanjiang28	110	165	185	80	175	190	100	120	265	270	130	105	105	175	155	0	105	120	125	105	110	85	175	200	160	190	130	140	170	100	140	160	160	90	140	145	100	105	150	260	195	205	120	100	165	130	130
	W424	Mudanjiang27	110	145	185	80	175	180	100	125	265	220	140	105	105	175	155	0	105	120	125	95	110	80	175	200	160	190	130	135	175	100	140	160	160	90	140	145	100	100	150	260	195	205	120	100	165	130	130
	W425	Kenzhan2	110	145	0	80	175	190	100	125	265	220	140	105	105	175	155	0	105	120	125	105	110	85	175	200	160	190	130	140	170	100	140	160	160	90	140	145	100	100	150	260	195	205	120	100	165	130	130
	W426	Heijing8	110	145	185	80	175	190	100	125	265	270	140	105	105	175	155	0	105	120	125	105	110	85	175	200	160	190	130	140	175	85	140	160	160	90	140	145	115	305	150	260	195	205	120	100	165	130	310
	W427	Hejing1	110	145	185	80	175	190	100	125	265	220	130	105	105	175	155	0	105	120	125	95	110	85	175	200	160	190	130	140	175	100	140	160	160	90	140	145	115	105	150	260	180	205	120	100	165	130	130
	W428	Beidao4	110	145	205	80	175	190	100	125	265	270	140	105	105	175	155	0	105	120	125	105	110	85	175	200	160	190	130	140	175	100	140	160	160	90	140	145	100	100	150	260	180	205	120	100	165	130	130
	W429	Beidao3	110	145	185	80	175	190	100	125	265	270	140	105	105	175	155	0	105	120	125	105	110	85	175	200	160	190	130	140	175	100	140	160	160	90	140	145	0	100	150	245	195	205	120	100	165	130	130
	W430	Suijing12	110	145	185	80	175	190	100	125	265	270	140	105	105	175	155	0	105	120	125	105	110	85	175	200	160	190	0	140	175	100	140	160	160	90	140	145	0	100	150	245	195	205	120	100	0	130	130
	W431	Songjing12	110	145	185	80	175	190	100	125	265	270	140	105	105	175	155	0	105	120	125	105	110	85	175	200	160	190	0	135	175	100	140	160	160	90	140	145	100	105	150	245	195	205	120	100	165	130	130
	W432	Songjing11	110	145	185	80	175	190	100	125	265	220	140	105	105	175	155	0	105	120	125	105	110	85	175	200	160	0	0	140	175	85	140	160	160	90	140	145	100	105	150	0	195	205	120	100	165	130	130
	W433	Songjing10	110	150	0	0	180	190	100	120	265	220	130	105	0	185	150	0	100	120	110	95	120	90	150	170	170	0	170	165	175	90	140	200	160	170	140	145	105	120	0	280	195	195	150	95	150	130	130
	W434	Dongnong430	110	140	0	0	180	190	100	120	265	220	140	105	0	185	150	0	100	120	110	105	120	90	150	150	170	0	170	165	175	90	140	200	160	170	140	145	100	120	0	280	195	195	150	95	150	130	130
	W435	Dongnong424	110	150	0	90	180	190	100	120	265	220	130	105	0	185	150	0	100	120	110	95	120	90	150	170	170	0	170	165	175	90	140	0	160	170	140	145	100	120	0	280	195	195	150	95	150	130	120
	W436	Longnuo3	110	140	0	0	185	160	100	120	265	220	140	105	0	185	150	0	110	120	110	105	120	90	150	170	170	0	170	165	175	90	140	210	160	170	140	150	105	120	0	280	195	195	150	95	150	130	120
	W437	Longjing28	110	150	0	90	185	190	100	120	265	220	130	105	0	185	150	0	100	120	110	95	120	90	150	170	170	0	0	165	175	90	140	210	160	170	140	145	100	120	0	280	195	195	150	95	150	130	120
	W438	Longjing27	110	140	0	0	185	200	100	120	265	220	140	105	0	185	150	0	100	120	110	95	120	90	150	170	170	0	0	165	155	90	140	210	160	170	140	150	105	120	0	280	195	195	150	95	150	130	120
	W439	Longjing26	110	140	0	0	180	190	100	120	265	200	130	105	0	185	150	0	100	120	110	105	120	90	150	170	170	0	170	165	175	90	140	210	160	170	140	145	105	120	0	280	195	195	150	95	150	130	130
	W440	Longjing25	110	140	0	0	180	180	100	120	270	200	130	105	0	185	150	0	100	120	110	105	120	90	150	170	170	0	175	165	175	90	140	210	160	170	140	145	105	120	0	280	195	195	150	95	150	130	130
	W441	Longjing24	110	150	0	0	185	190	100	120	265	220	130	105	0	185	150	0	100	120	110	95	120	90	150	170	170	0	170	165	175	90	140	210	160	170	140	145	100	120	0	280	195	195	150	95	150	130	120
	W442	Longjing22	110	150	0	90	185	190	100	120	265	200	140	105	0	185	150	0	100	120	110	105	120	90	150	170	170	0	180	165	155	90	140	220	160	170	140	145	100	120	0	280	195	195	150	95	150	130	130
	W443	Longjing21	110	140	0	0	180	190	100	120	265	220	130	105	0	185	150	0	100	120	110	95	120	90	150	175	170	0	180	165	150	90	140	220	160	170	140	145	105	120	0	280	195	195	150	95	150	130	120
	W444	Longjing20	110	140	0	0	185	190	100	120	265	220	130	105	0	185	150	0	115	120	110	95	120	90	150	175	170	0	180	165	175	90	140	220	160	170	140	145	105	120	0	280	195	195	150	95	150	130	120
	W445	Longjing19	110	150	0	0	185	200	100	120	270	220	140	105	0	185	150	0	100	120	110	105	120	90	150	175	170	0	170	165	175	90	140	220	160	170	140	145	105	120	0	280	195	195	150	95	150	130	130
	W446	Longjing18	110	95	0	110	100	190	100	120	265	0	140	105	95	125	100	0	140	120	235	95	165	140	190	150	160	195	140	0	175	95	140	150	170	0	140	150	85	120	120	280	0	100	155	85	165	80	100
	W447	Longjing17	110	140	0	0	170	190	90	120	265	220	140	105	0	185	150	0	90	120	110	105	120	90	150	170	170	0	180	165	155	90	140	220	160	170	140	145	105	120	0	280	195	195	150	95	150	130	130
	W448	Longjing16	110	150	0	0	185	190	100	120	265	220	140	105	0	185	150	0	100	120	110	105	120	90	150	170	170	0	185	165	175	90	140	220	160	170	140	145	100	120	0	280	195	195	150	95	150	130	120
	W449	Longjing15	110	150	0	0	0	190	100	120	265	220	140	105	0	185	150	0	100	120	110	105	120	90	150	170	170	0	185	165	175	90	140	220	160	170	140	145	0	120	0	280	195	195	150	95	150	130	120
	W450	Zhonglongdao1	110	140	0	90	180	180	100	120	265	200	130	105	0	185	150	0	100	120	110	95	120	90	150	170	170	0	170	165	190	90	140	220	160	170	140	145	100	120	0	280	195	195	150	95	150	130	130
	W451	Zongdao8	110	140	0	0	180	190	100	120	265	200	140	105	0	185	150	0	100	120	110	105	120	90	150	170	170	0	170	165	175	90	140	220	160	170	140	150	100	120	0	280	195	195	150	95	150	130	130
	W452	Longdao6	110	150	0	0	180	190	100	120	265	200	140	105	0	185	150	0	100	120	110	95	120	90	150	170	170	0	120	165	155	90	140	220	160	170	140	145	105	120	0	280	195	195	150	95	150	130	120
	W453	Longdao5	110	150	0	90	180	190	100	120	265	200	130	105	0	185	150	0	100	120	110	95	120	90	150	170	170	0	120	165	190	90	140	220	160	170	140	145	105	120	0	280	195	195	150	95	150	130	130
	W454	Longdao4	110	150	0	0	185	190	100	120	265	220	140	105	0	185	150	0	100	120	110	105	120	90	150	170	170	0	170	165	175	90	140	220	160	170	140	145	105	120	0	280	195	195	150	95	150	130	130
	W455	Kendao19	110	150	0	90	170	190	100	120	265	200	140	105	0	185	150	0	100	120	110	105	120	90	150	170	170	0	140	165	175	90	140	210	160	170	150	145	100	120	0	280	195	195	150	95	150	130	130
	W456	Kendao18	110	150	0	0	180	190	95	120	265	220	140	105	0	185	150	0	100	120	110	105	120	90	150	170	170	0	170	165	175	90	140	210	160	170	140	145	105	120	0	280	195	195	150	95	150	130	130
	W457	Kendao12	110	95	0	110	165	190	100	120	265	0	140	105	95	125	145	0	140	120	110	105	165	140	190	150	160	195	180	0	175	95	140	150	170	0	140	145	85	195	120	0	0	100	155	85	165	80	100
	W458	Kendao13	110	150	0	0	180	190	100	120	265	220	140	105	0	185	150	0	100	120	110	95	120	90	150	170	170	0	170	165	175	90	140	210	160	170	140	145	105	120	0	280	195	195	150	95	150	130	130
	W459	Kendao20	110	150	0	0	180	190	100	120	265	220	130	105	0	185	150	0	100	120	110	95	120	90	150	170	170	0	170	165	175	90	140	210	160	170	140	145	105	120	0	280	195	195	150	95	150	130	130
	W460	Longdun106	0	150	0	0	180	190	100	120	265	200	140	105	0	185	150	0	100	120	110	105	120	90	150	170	170	0	180	165	175	90	140	210	160	170	140	145	105	120	0	280	195	195	150	95	150	130	130
	W461	Longdun105	110	150	0	90	180	190	100	120	265	200	140	105	0	185	150	0	100	120	110	105	120	90	150	170	170	0	180	165	175	90	140	210	160	170	140	145	105	120	0	280	195	195	150	95	150	130	130
	W462	Sanjiang2	110	150	0	0	185	190	100	120	265	220	140	105	0	185	150	0	100	120	110	105	120	90	150	170	170	0	180	165	175	90	140	210	160	170	140	145	100	120	0	280	195	195	150	95	150	130	130
	W463	Nongxiang21	170	140	150	100	135	190	100	125	205	230	140	165	105	180	145	155	165	125	120	105	100	80	185	185	135	190	85	150	155	95	140	180	150	160	125	120	110	225	150	285	0	195	140	100	190	0	105
	W464	Nongxiang25	170	140	150	100	135	190	100	120	205	230	140	165	105	180	165	155	165	125	120	105	100	80	185	185	135	190	85	150	155	80	175	190	150	120	125	120	110	225	150	285	200	195	140	100	190	0	105
	W465	Nongxiang26	170	140	150	100	135	190	100	125	205	255	140	165	105	180	165	155	165	125	120	105	100	80	185	185	135	190	85	0	155	95	140	180	150	160	125	120	110	225	150	285	200	195	140	100	190	0	105
	W466	Yuzhenxiang	170	140	150	100	135	190	0	125	205	275	140	165	105	180	165	155	165	125	120	105	100	80	185	185	135	190	85	160	155	95	140	190	150	160	125	120	110	225	150	285	0	205	150	100	190	0	105
	W467	Xiangwanxian17	170	140	150	100	135	190	95	125	205	255	145	165	115	180	165	155	165	125	120	105	100	80	185	185	135	180	85	160	155	95	140	190	150	160	125	120	0	225	150	285	200	205	150	100	190	0	105
	W468	Huanghuazhan	170	140	150	100	135	190	0	125	205	275	200	165	105	180	165	155	165	125	120	105	100	0	185	185	135	180	85	170	155	80	175	190	150	120	125	120	110	200	150	285	200	205	150	100	190	0	105
	W469	Fengyouwan8	170	140	150	100	135	190	0	125	205	255	145	165	115	180	180	155	165	115	120	105	100	80	185	185	135	180	85	170	155	85	140	190	150	160	125	120	110	200	150	285	200	195	150	100	190	0	120
	W470	Ribenqing	170	140	150	0	135	190	100	125	205	255	200	165	115	180	180	205	170	125	130	105	100	95	185	175	155	140	165	170	155	85	140	205	150	160	125	120	110	200	150	285	200	205	150	100	165	0	145
	W471	Tijin	170	140	150	80	135	180	0	125	205	255	200	165	115	180	180	205	180	125	130	105	100	95	185	175	155	140	165	170	155	85	140	205	150	160	125	135	105	200	150	285	200	205	150	100	165	0	145
	W472	M1004	170	140	150	80	135	180	0	125	205	255	200	165	115	180	180	205	170	115	130	105	100	95	185	175	155	140	165	170	115	95	140	205	150	160	125	135	110	190	150	285	200	205	150	100	165	0	145
	W473	Zhongguo91	170	140	150	80	135	180	100	125	205	255	200	165	115	180	180	205	170	115	130	105	100	85	185	175	145	140	165	170	115	85	140	205	150	160	125	135	110	190	150	285	200	205	150	100	165	0	145
	W474	Qiutainxiaoding	170	140	150	80	135	190	0	125	205	255	145	165	105	180	180	205	170	115	130	105	100	95	185	175	155	140	165	170	115	85	140	205	150	175	125	135	110	190	150	285	200	205	150	100	165	0	145
	W475	Cai	170	140	150	80	135	190	0	125	205	255	145	165	115	180	180	205	180	115	130	105	100	95	185	175	145	140	165	170	115	85	140	205	150	195	125	135	110	190	150	285	200	205	150	100	165	0	145
	W476	Qiuguang	170	140	150	80	135	190	0	125	205	255	145	165	105	180	180	205	165	115	130	105	100	95	210	175	155	140	165	170	115	85	140	205	150	195	125	135	110	190	150	285	200	205	150	100	165	0	170
	W477	Kangbingyueguang	170	140	150	80	135	190	100	125	205	255	145	165	105	155	180	205	165	115	130	105	100	95	210	175	155	140	165	170	115	85	140	205	150	195	125	135	110	200	150	285	200	205	150	100	165	0	170
	W478	Youzhiyueguang	170	140	150	80	115	175	0	125	205	225	140	165	105	155	180	205	160	115	130	105	100	80	210	185	155	140	0	165	115	90	190	205	150	140	125	120	110	225	150	300	200	205	150	100	180	0	145
	W479	Kasala	170	140	150	100	115	0	0	130	205	250	155	155	115	155	180	170	160	115	130	110	100	0	210	185	135	150	85	165	115	80	175	205	150	140	140	120	110	225	150	300	200	205	150	100	165	0	145
	W480	Xiangchuanwuxinbaimi	170	140	165	80	115	180	0	130	205	250	125	155	115	155	180	205	165	115	120	105	100	85	210	175	155	150	85	0	115	95	140	205	150	195	125	135	110	225	150	300	200	220	150	100	180	0	170
	W481	Dongzheng1640	170	140	165	0	115	180	0	130	205	250	155	155	115	155	180	205	165	115	130	105	100	85	210	185	155	140	85	170	115	90	140	205	150	195	125	135	110	225	150	300	200	220	140	100	165	0	170
	W482	Dongzhengwuyujing21	170	140	165	0	115	180	0	130	205	250	155	155	105	155	180	185	165	115	130	105	100	85	210	195	135	140	85	165	115	80	0	205	150	160	125	120	110	225	150	300	200	220	150	100	165	0	145
	W483	Heimixiandao	170	140	165	80	115	175	100	130	205	225	155	165	115	155	180	185	180	115	130	105	100	85	210	185	135	160	85	170	115	90	140	205	150	195	125	135	110	225	150	330	200	220	150	100	180	0	170
	W484	Heimijingdao	170	140	165	80	115	180	95	130	205	225	155	165	115	155	180	185	170	115	130	110	100	80	210	185	135	140	85	170	115	95	140	205	150	195	125	135	110	225	150	330	200	220	150	100	165	0	145
	W485	Zidao	170	140	165	100	100	160	0	130	205	225	155	155	105	155	180	185	165	115	130	110	100	80	210	185	135	140	85	165	95	90	190	205	150	160	125	135	110	225	150	330	200	220	150	100	165	0	145
	W486	9311	170	140	165	0	90	180	0	130	205	225	125	165	115	155	180	205	170	115	130	105	100	95	210	185	155	140	85	170	95	90	140	205	150	195	125	135	110	225	150	330	200	220	150	100	165	0	170
	W487	Zacaodao	170	140	165	80	100	180	0	130	205	225	125	165	105	155	180	205	180	115	130	105	100	85	210	195	155	140	85	170	95	90	140	205	150	195	125	135	110	225	150	330	200	220	150	100	165	0	170
	W488	Youmang429	170	140	165	80	100	190	0	130	205	225	155	165	115	155	180	205	170	115	130	105	100	95	210	195	155	140	85	170	95	90	140	205	150	195	125	135	110	225	150	330	200	220	150	100	165	0	170
	W489	Wanqu429	170	140	165	80	90	180	95	130	205	225	155	165	115	155	180	205	170	115	130	105	100	95	210	195	155	140	85	170	95	95	140	205	150	195	125	135	110	225	150	330	200	220	150	100	165	0	170
	W490	Zhili429	170	140	165	80	90	190	0	130	205	225	155	165	105	155	180	205	170	115	130	105	100	95	210	195	155	140	85	170	115	95	140	205	150	195	125	125	110	225	150	330	200	220	150	100	165	0	170
	W491	Si4029	170	140	165	80	90	190	0	130	205	225	155	165	115	155	180	205	170	115	130	105	100	95	210	195	155	140	85	170	115	95	140	205	150	195	125	125	110	225	150	330	200	220	150	100	165	0	170
	W492	Si4031	170	140	165	80	90	190	95	130	205	225	155	165	115	155	180	205	180	115	130	105	100	95	210	195	155	140	85	170	115	90	140	205	150	195	125	135	110	225	150	330	200	220	150	100	165	0	170
	W493	Si4033	170	140	165	0	90	190	0	130	205	225	155	165	115	155	180	205	165	125	130	105	100	85	210	195	155	140	0	170	115	95	140	205	150	195	125	135	110	225	150	330	200	220	150	100	165	0	170
	W494	Si4039	170	140	165	80	90	190	0	130	205	275	155	165	105	155	180	205	165	125	130	110	100	85	210	195	155	140	85	170	115	90	140	205	150	195	140	125	110	180	150	280	200	220	150	100	155	0	170
	W495	Si4040	170	140	165	80	90	180	0	130	205	275	145	165	115	155	180	205	165	125	130	90	100	95	210	195	155	140	0	170	115	90	140	205	150	195	125	175	110	180	150	280	200	220	150	100	155	0	170
	W496	Si4041	170	140	185	80	90	190	0	130	205	275	145	165	105	155	180	205	165	125	130	90	100	95	210	195	155	140	0	170	115	90	140	205	150	195	125	135	110	180	150	280	200	220	150	100	155	0	170
	W497	Si4049	170	140	185	80	90	190	95	130	205	275	145	155	115	155	180	205	165	125	130	90	100	95	210	195	155	140	0	170	115	90	140	205	150	195	125	135	110	180	150	280	200	220	150	100	155	0	170
	W498	Si4079	170	140	185	80	85	190	0	130	205	275	145	155	115	155	180	205	170	125	130	90	100	95	210	195	155	140	0	170	115	80	140	205	150	195	125	135	110	180	150	280	200	220	150	100	155	0	170
	W499	Si4081	170	140	185	80	85	190	95	130	205	255	110	155	115	155	180	205	165	125	130	90	90	95	210	195	155	140	0	170	115	80	140	180	150	195	125	135	110	180	150	280	200	220	150	100	155	0	170
	W500	Si4082	170	140	185	80	85	190	95	130	205	275	145	155	105	155	180	205	165	125	130	90	90	95	210	195	155	140	0	170	115	80	140	180	150	195	125	120	110	180	150	280	200	220	150	100	155	0	170
	W501	Si4139	170	140	185	0	85	190	100	130	205	275	110	155	105	155	180	205	160	125	130	90	90	95	210	195	155	140	0	170	115	90	140	180	150	195	125	135	110	180	150	280	200	220	150	100	155	0	170
	W502	Si4152	170	140	185	80	85	190	95	130	205	275	145	155	115	155	180	205	160	125	130	90	90	95	210	195	155	140	85	170	115	80	140	180	150	195	125	135	110	180	150	280	200	220	150	100	155	0	170
	W503	Si4161	170	140	185	80	85	190	0	130	205	275	145	155	105	155	180	205	165	125	130	90	90	95	210	195	155	140	0	170	115	90	140	180	150	195	140	135	110	180	150	280	200	220	150	100	155	0	170
	W504	Si4229	170	140	185	80	80	190	95	130	205	275	145	155	105	155	180	205	165	125	130	90	90	95	210	195	155	140	0	170	115	90	140	180	150	195	140	135	110	180	150	280	200	220	150	100	155	0	170
	W505	Si4230	170	140	185	0	80	190	100	130	200	275	145	155	115	155	180	205	160	125	130	85	90	95	210	195	155	140	0	170	115	90	140	180	150	195	125	135	110	180	150	280	200	220	150	100	155	0	170
	W506	Si4251	170	140	185	0	80	190	95	130	200	275	145	155	115	155	180	205	165	125	130	85	90	95	210	195	155	140	0	170	115	80	140	180	150	195	125	135	110	180	150	280	200	220	150	100	155	0	170
	W507	Si4252	170	140	185	80	85	190	95	130	200	255	145	155	115	155	180	205	165	125	130	85	90	95	210	195	155	140	0	170	115	90	140	180	150	195	125	135	110	180	150	280	200	220	150	100	155	0	170
	W508	Si4259	170	140	185	80	80	190	0	130	200	255	110	155	115	155	180	205	165	125	130	90	90	95	210	195	155	140	0	170	115	80	140	180	150	195	125	135	110	180	150	280	200	220	150	100	155	0	170
	W509	Si4263	170	140	185	80	80	190	95	130	200	255	110	155	115	155	180	205	165	125	130	90	90	95	210	195	155	140	0	170	115	80	140	180	150	195	125	135	110	180	150	280	200	220	150	100	155	0	170
	W510	Si4280	170	155	155	85	160	190	100	120	245	200	135	175	115	175	160	175	170	120	130	105	110	90	180	185	155	160	135	170	150	90	140	190	150	155	115	135	110	225	190	305	200	205	145	130	150	165	120
	W511	Si4330	170	135	145	85	160	190	100	120	245	200	135	175	115	175	160	175	180	120	130	105	110	90	180	185	140	160	135	170	150	95	140	190	150	155	115	135	110	225	190	305	200	205	145	130	150	165	120
	W512	Si4360	170	135	155	85	150	190	0	120	245	200	105	175	115	175	160	175	180	120	130	105	110	100	180	185	155	160	135	170	150	90	140	190	150	155	115	135	110	225	190	305	200	205	145	130	150	165	120
	W513	Si4364	170	155	155	85	160	190	100	120	245	200	105	175	105	175	160	175	180	120	130	105	110	0	180	185	155	150	135	170	150	95	140	190	150	155	115	135	110	225	190	305	200	205	145	130	150	0	120
	W514	Digudao	170	155	155	80	160	190	100	120	245	235	105	175	105	175	160	115	170	120	130	105	110	90	180	185	155	150	135	170	150	90	140	190	150	155	115	135	110	225	175	305	200	205	145	130	165	165	120
	W515	Si4385	170	155	155	110	150	0	95	120	245	295	105	175	115	175	160	150	165	120	130	105	110	100	180	185	130	150	135	165	150	80	175	190	150	115	165	115	110	225	175	305	200	205	145	130	150	160	100
	W516	Si4386	170	155	155	85	160	190	100	120	235	235	130	175	105	175	160	175	170	120	130	105	110	90	180	185	155	150	135	170	140	95	140	200	150	155	165	115	110	225	175	305	200	205	145	130	150	160	120
	W517	Sihao4141	170	155	155	80	160	190	100	120	245	235	130	175	115	175	160	175	170	120	130	105	110	90	180	185	155	150	135	170	140	90	140	200	150	155	165	115	110	225	175	305	200	205	145	130	150	165	140
	W518	Ningjinghui096	170	155	155	85	160	190	100	120	245	235	130	175	115	175	160	175	170	120	130	105	110	90	180	185	155	150	130	170	140	95	140	200	150	155	165	140	110	225	175	305	200	205	145	130	150	165	140
	W519	Ningjinghui117	170	155	155	85	160	180	100	120	245	235	130	175	115	175	160	175	170	120	130	105	110	90	180	185	155	150	130	170	140	95	140	200	150	140	130	140	110	225	175	305	200	205	145	130	150	0	140
	W520	Ningjinghui145	170	155	155	85	160	180	100	120	235	235	130	175	115	175	160	175	180	120	130	105	110	0	180	185	155	150	130	170	140	95	140	200	150	155	130	140	110	225	175	305	200	205	145	130	150	0	140
	W521	Ningjinghui166	170	155	145	85	160	190	100	120	245	235	105	175	115	175	160	175	165	120	130	110	110	80	180	185	130	160	115	170	140	80	175	200	150	115	130	125	110	225	175	305	200	205	145	130	150	165	120
	W522	Ningjinghui208	170	155	145	85	160	190	100	120	245	235	130	175	120	175	160	150	165	120	120	105	110	80	180	185	155	160	100	170	150	95	140	200	150	140	130	125	110	225	175	305	200	205	145	130	150	170	140
	W523	Ningjinghui210	170	155	145	85	160	190	100	120	245	235	105	175	115	175	160	175	165	120	130	110	110	100	180	185	130	160	80	170	150	80	175	200	150	115	130	140	110	225	175	305	200	205	145	130	165	165	155
	W524	Ningjinghui237	170	155	155	85	160	190	100	120	235	235	105	175	130	175	160	150	165	120	120	110	110	100	180	185	155	160	80	170	140	80	175	200	150	115	130	125	110	225	175	305	200	205	145	130	150	165	120
	W525	Ningjinghui246	170	155	155	85	160	190	95	120	235	235	130	175	120	175	160	150	190	135	130	105	110	100	180	185	155	160	100	170	150	80	175	215	150	115	130	140	110	225	175	305	200	205	145	130	150	165	155
	W526	Ningjinghui260	170	155	155	85	160	190	0	120	245	255	145	175	120	175	160	150	190	135	130	105	110	100	180	185	140	160	100	170	140	100	175	215	150	115	130	140	110	225	175	210	200	205	145	130	95	165	155
	W527	Ningjinghui285	170	155	145	85	160	190	100	120	245	255	145	175	120	175	160	150	190	135	130	105	110	100	180	185	140	160	100	170	140	100	175	215	150	140	130	140	110	225	175	210	200	205	145	130	95	165	155
	W528	Ningjinghui286	170	155	145	85	160	190	95	120	235	235	145	175	120	175	160	160	200	135	130	105	110	100	180	185	140	160	100	170	140	90	140	215	150	170	130	140	110	225	175	225	200	205	145	130	95	165	140
	W529	Ningjinghui290	170	155	145	85	160	190	0	130	235	255	115	175	120	175	160	175	165	135	130	110	110	100	180	185	130	160	115	165	140	0	190	215	150	115	130	125	110	225	175	210	200	205	145	130	95	160	140
	W530	Ningjinghui292	170	155	145	85	160	190	95	130	220	255	100	175	120	175	160	160	200	135	130	105	110	90	180	185	140	160	100	170	140	85	140	215	150	170	130	125	110	240	175	225	200	205	145	130	95	165	155
	W531	Ningjinghui293	170	155	165	85	160	190	95	130	245	255	130	175	120	175	160	175	170	135	130	105	110	90	180	185	155	140	130	170	140	90	140	215	150	155	165	140	110	225	175	225	200	205	145	130	95	165	165
	W532	Ningjinghui296	170	155	165	85	160	190	0	130	235	255	130	175	120	175	160	175	170	135	130	105	110	80	180	185	155	140	130	170	140	90	140	215	150	115	165	125	110	240	175	225	200	205	145	130	95	165	165
	W533	Ningjinghui298	170	155	165	80	160	190	95	130	235	235	130	175	120	175	160	175	170	135	130	110	110	80	180	185	155	160	135	170	140	80	140	215	150	155	130	140	110	240	175	225	200	205	145	130	95	165	165
	W534	Ningjinghui338	170	155	165	80	160	190	100	130	235	255	130	175	120	175	160	175	165	135	130	110	110	90	180	185	165	140	180	170	140	90	140	215	150	155	130	140	110	240	175	225	200	205	145	130	95	165	165
	W535	Hongyin1009	170	155	165	80	160	190	95	130	235	255	130	175	120	175	160	175	165	135	130	105	110	90	180	185	165	140	180	170	140	90	140	215	150	155	130	140	110	240	175	225	200	205	145	130	95	165	165
	W536	Hongyin1010	170	155	165	80	160	190	95	130	235	255	130	175	120	160	160	175	165	135	130	105	110	90	180	185	165	140	135	170	140	85	140	215	150	155	130	140	110	240	175	225	200	205	145	130	95	165	165
	W537	Hongyin1011	170	155	165	85	175	190	0	130	235	255	130	175	120	160	160	175	180	135	130	105	110	90	180	185	165	140	135	170	140	90	140	225	150	155	130	140	110	240	175	210	200	205	145	130	95	165	165
	W538	Hongyin1012	170	155	165	85	175	190	95	130	235	255	130	175	120	160	160	175	180	135	130	135	110	90	180	185	155	140	135	170	140	85	140	225	150	155	130	140	110	240	175	210	200	205	145	130	95	165	165
	W539	Cai1	170	155	165	80	160	190	95	130	235	255	130	175	120	160	160	175	165	135	130	105	110	90	180	185	165	160	115	170	140	0	175	225	150	155	130	140	110	240	175	210	200	205	145	130	95	165	165
	W540	Nannongjing1R	170	155	165	85	160	190	95	130	235	255	100	175	120	160	160	175	165	135	130	105	110	90	180	185	140	140	135	170	140	85	140	225	150	155	130	140	110	240	175	210	200	205	145	130	95	165	165
	W541	Nannongjing2R	170	155	165	85	160	190	0	130	235	235	100	175	120	160	160	175	165	135	130	105	110	90	180	185	165	140	130	170	140	90	0	225	150	155	130	140	110	240	190	225	200	205	145	130	95	165	165
	W542	Nannongjing3R	120	155	155	170	170	200	0	140	0	155	200	190	135	180	160	0	140	0	145	115	120	120	205	180	0	180	160	165	170	0	165	200	160	195	0	150	125	0	190	210	0	180	150	100	175	130	165
	W543	Ningjing1R-34	125	160	155	170	165	220	110	140	0	135	0	190	130	185	160	0	130	0	160	115	120	130	205	170	0	190	160	165	190	0	175	200	160	195	0	175	125	0	200	0	0	175	155	100	180	130	155
[truncated: 98 more columns]

## Sheet: Chr7-12
			Additional file 2: Table S2 Genotype data(bp) of 543 rice accession amplified by 262 SSR markers
		SSR Code	146	147	148	149	150	151	152	153	154	155	156	157	158	159	160	161	162	163	164	165	166	167	168	169	170	171	172	173	174	175	176	177	178	179	180	181	182	183	184	185	186	187	188	189	190	191	192
		SSR Markers	RM295	RM125	RM180	RM542	RM8263	RM418	RM346	RM2530	RM336	RM5380	RM6011	RM505	RM3589	RM11	RM234	RM134	RM1306	RM82	RM506	RM1019	RM152	RM1235	RM6863	RM4085	RM544	RM8243	RM25	RM331	RM72	RM6215	RM7556	RM6976	RM80	RM502	RM3754	RM6948	RM433	RM281	RM264	RM1328	RM8206	RM524	RM3912	RM566	RM434	RM3600	RM24481
		Chr. No.	7	7	7	7	7	7	7	7	7	7	7	7	7	7	7	7	7	7	8	8	8	8	8	8	8	8	8	8	8	8	8	8	8	8	8	8	8	8	8	9	9	9	9	9	9	9	9
	Code	Accessions
	W1	Yazihuang	180	120	110	130	200	320	140	140	165	105	120	180	100	120	135	90	100	115	125	155	155	120	190	130	235	190	0	160	180	0	125	280	135	250	105	105	185	145	185	185	270	0	0	240	160	80	0
	W2	Hongmangzaodao	180	120	110	110	195	35050	155	140	165	105	120	195	100	135	150	90	0	115	110	155	155	120	190	130	235	190	140	180	170	145	125	245	215	250	95	105	185	135	185	185	270	185	0	240	160	80	190
	W3	Wanhuangdao	180	120	110	110	195	300	140	140	180	105	120	195	100	120	135	80	100	115	110	155	155	120	190	130	235	190	140	160	170	150	125	280	135	250	95	105	185	145	185	185	280	185	195	240	160	80	190
	W4	Guozinuo	180	120	110	110	195	300	140	140	155	105	0	195	100	120	135	80	100	115	125	155	155	120	190	130	235	190	140	160	170	160	125	280	150	250	95	105	185	145	185	185	270	185	195	240	160	85	190
	W5	Shuijingbaidao	180	120	110	110	195	300	140	140	165	105	0	195	100	120	135	80	90	115	125	155	145	120	190	130	235	190	140	160	205	160	125	280	150	250	95	105	185	145	185	200	280	185	195	240	160	85	190
	W6	Wumangzaodao	180	120	110	110	195	300	140	140	155	105	120	195	100	120	135	80	115	115	125	155	145	105	190	130	235	190	140	160	170	160	125	280	150	250	95	105	185	145	185	185	280	185	180	240	160	80	175
	W7	Sanbailitou	180	120	110	115	195	300	140	140	155	105	120	195	100	120	135	80	90	115	125	155	145	120	190	150	235	190	150	160	205	145	125	280	135	250	95	105	185	145	185	185	280	185	180	240	160	95	190
	W8	Cuyingwanyangdao	180	120	110	115	195	300	140	140	155	105	140	195	100	120	135	80	100	115	125	155	155	120	190	130	235	190	150	160	180	160	125	280	135	250	90	105	185	145	185	185	300	185	180	240	160	85	190
	W9	Yanglingdao	180	120	110	115	195	300	140	145	155	105	140	195	100	120	135	80	100	115	125	155	155	120	190	130	235	190	140	160	180	160	125	280	150	250	95	105	185	145	185	185	310	185	195	240	160	85	190
	W10	Wanyedao	180	120	110	115	195	300	140	145	165	105	140	195	100	120	135	80	0	115	125	155	155	120	190	130	235	190	140	160	180	160	125	280	135	250	95	105	185	145	185	185	300	185	195	240	160	85	190
	W11	Qiaobinghuang	180	120	110	115	195	300	140	145	165	105	140	195	100	120	135	80	100	115	125	155	145	120	190	130	235	190	140	160	180	160	125	280	150	250	95	105	185	145	185	185	310	185	180	240	160	85	190
	W12	Tiejingqing	180	120	110	100	195	300	140	150	165	105	140	195	100	120	135	80	90	115	125	155	145	120	0	130	235	190	140	160	180	160	125	280	150	250	95	105	185	145	185	185	300	205	180	240	160	85	190
	W13	Xiaobaiyedao	180	120	110	110	185	320	140	145	165	105	140	180	100	120	135	80	90	115	125	0	155	120	175	150	235	190	140	160	180	145	120	280	150	250	95	105	185	145	185	0	310	0	180	240	160	85	190
	W14	Baoxintaihuqing	175	120	110	110	195	300	155	150	165	105	120	180	100	135	150	80	0	105	125	0	155	120	190	130	235	190	140	180	170	145	125	245	215	250	95	105	185	135	195	0	310	205	180	240	160	80	190
	W15	Jiangfeng4	180	120	110	115	195	270	140	150	155	105	110	195	100	120	135	80	0	115	125	155	155	105	190	150	235	190	140	160	205	160	125	280	135	250	90	105	185	145	195	200	310	205	180	240	160	85	190
	W16	Sujing4	175	120	110	120	195	300	140	150	165	105	110	195	90	120	135	80	0	115	125	155	155	105	190	150	235	190	140	160	205	160	125	280	135	250	95	105	185	145	195	200	310	205	180	240	160	85	190
	W17	Aizhongluohanhuang	180	120	110	115	195	300	140	155	180	105	110	195	90	120	135	80	90	115	125	155	155	120	190	150	235	190	140	160	205	160	125	280	135	250	95	105	185	145	195	200	310	205	180	240	160	85	190
	W18	Baodao	180	120	110	115	195	300	140	150	165	95	0	180	90	120	135	80	115	115	125	155	155	120	190	130	235	190	140	160	180	160	125	280	135	250	95	105	185	145	195	185	310	205	195	240	160	85	190
	W19	Wanmuxiqiu	180	120	110	120	195	300	140	155	165	95	120	195	90	120	135	80	80	115	125	155	155	120	190	150	235	190	140	160	180	160	125	280	215	250	95	105	185	145	195	200	310	205	195	240	160	85	190
	W20	Huangsanshi	180	120	110	120	195	300	140	150	165	95	120	195	90	120	135	80	80	115	125	155	155	120	190	130	235	190	140	160	205	160	125	280	135	250	95	105	185	145	195	200	310	205	195	240	160	85	190
	W21	Erheidao	180	120	110	120	195	300	140	155	165	95	120	195	90	0	135	80	80	115	125	155	155	120	190	150	235	190	140	160	180	160	125	280	135	250	95	105	185	145	195	185	300	205	195	240	160	85	190
	W22	Xiaoqingzhong	180	120	110	115	195	270	140	155	165	95	120	195	90	120	135	80	90	115	125	155	155	120	190	150	235	190	140	160	180	160	125	280	135	250	95	105	185	145	195	185	310	205	195	240	160	85	190
	W23	Zaoguangtou	180	120	110	120	195	300	140	155	165	95	120	195	90	120	135	80	90	115	125	155	155	120	190	150	235	190	140	160	170	160	125	280	170	250	95	105	185	145	195	185	310	205	180	240	160	85	190
	W24	Xiaoluohanhuang	180	120	110	120	195	300	140	155	165	95	120	0	0	120	135	80	80	115	125	155	155	120	190	150	235	190	0	160	170	160	125	280	170	250	95	105	185	145	185	185	300	205	180	240	160	85	190
	W25	Souzhouqing	180	120	110	120	195	300	140	155	165	95	120	195	90	120	135	80	90	115	125	155	155	120	190	150	235	190	140	160	180	160	125	280	170	0	95	105	185	145	185	185	310	205	180	240	160	85	190
	W26	Wanluli	180	120	110	115	195	300	140	155	165	95	0	195	90	120	135	80	80	115	125	155	155	120	100	150	235	190	140	160	180	160	125	280	135	0	95	105	185	145	195	185	300	205	180	240	160	85	190
	W27	Wanbaguo	180	120	110	130	185	300	140	155	155	95	120	195	90	120	135	80	80	115	125	155	155	120	190	150	235	190	140	160	170	160	125	280	135	250	95	105	185	145	195	185	300	205	195	240	160	85	190
	W28	Ebusinuodao	180	120	120	115	195	300	140	155	165	95	120	195	90	120	135	80	80	115	125	155	145	120	190	150	235	190	150	160	180	160	125	280	170	250	95	105	185	145	195	200	310	205	195	240	160	85	190
	W29	Laodiegu	180	120	110	115	185	270	140	155	165	95	120	180	90	120	135	80	80	115	125	155	145	120	190	150	235	190	140	160	180	160	125	280	135	250	95	105	185	145	195	185	300	205	195	240	160	85	160
	W30	Yefenghuang	180	120	110	115	185	300	140	155	165	95	120	195	90	120	135	80	90	115	125	155	145	120	190	150	235	190	140	160	180	160	125	280	190	250	95	105	185	145	195	185	300	205	180	240	160	85	175
	W31	Chenjiazhong	180	120	110	120	185	270	140	160	165	95	120	195	90	120	135	80	115	115	125	155	145	120	190	150	235	190	140	160	180	160	125	280	170	250	95	105	185	145	195	185	310	205	180	240	160	85	175
	W32	Zaoheitouhong	175	120	110	115	195	300	140	160	165	95	120	195	90	120	135	80	80	115	125	155	145	120	190	150	235	190	140	160	180	160	125	280	135	250	95	105	185	145	195	185	300	205	195	240	160	85	190
	W33	Luohanhuang	180	120	110	115	185	300	140	155	165	95	120	195	0	120	135	80	80	115	125	155	145	120	190	150	235	190	140	160	180	160	125	280	135	250	95	105	185	145	195	185	300	205	195	240	160	80	190
	W34	Longgouzhong	180	120	110	115	195	300	140	155	165	95	120	195	90	120	135	80	80	115	125	155	145	120	190	150	235	190	140	160	205	160	125	280	135	250	95	105	185	145	195	185	300	205	180	240	160	0	190
	W35	Shiluqing	180	120	110	110	185	300	140	155	165	95	120	195	90	120	135	80	90	115	125	120	145	120	190	130	235	190	140	160	180	160	125	280	135	250	95	105	185	145	195	200	310	205	180	240	160	85	190
	W36	Ligengqing	180	120	110	110	195	300	140	155	165	95	120	195	90	120	135	80	115	115	125	120	145	120	190	130	235	190	140	160	180	160	125	280	135	250	95	105	185	145	195	200	310	205	180	240	160	85	190
	W37	Heitouhong	180	120	110	115	195	300	140	155	165	95	120	195	0	120	135	80	80	115	125	120	145	120	190	130	235	190	140	160	180	160	125	280	135	250	95	105	185	145	195	200	310	205	180	240	160	85	190
	W38	Laolaihong	180	120	110	110	185	300	140	155	155	80	120	195	90	120	135	80	80	115	125	120	145	120	190	130	235	190	140	160	205	160	125	280	190	250	95	105	185	145	185	210	310	205	180	240	160	85	190
	W39	Erlibie	180	120	110	115	185	300	140	150	155	80	120	195	90	125	135	80	80	115	125	120	155	120	190	130	235	190	140	160	180	160	125	280	135	250	95	105	185	145	195	210	310	205	195	240	160	85	190
	W40	Jinguhuang	175	120	110	115	185	300	140	155	155	95	120	195	90	120	135	80	90	115	125	120	145	120	190	130	235	190	150	160	170	145	125	280	135	250	95	105	185	145	195	200	310	205	195	240	160	85	190
	W41	Cuganhuangdao	175	120	110	115	185	300	140	150	155	95	120	0	90	120	135	0	0	115	125	120	145	120	190	130	235	190	150	160	180	145	125	280	105	250	95	105	185	145	195	200	300	205	195	240	160	85	190
	W42	Zaoshirihuangdao	175	120	110	110	185	300	140	150	155	95	120	195	90	120	135	80	80	115	125	120	145	120	190	130	235	190	140	160	205	145	125	280	135	250	95	105	185	145	195	200	310	205	195	240	160	85	190
	W43	Shengtangqing	0	120	110	110	185	300	140	155	155	95	120	195	90	120	135	80	90	115	125	120	145	120	190	130	235	190	140	160	180	0	125	280	135	250	95	105	185	145	195	185	300	205	195	240	160	85	190
	W44	Xiaomandao	175	120	110	110	185	300	140	155	155	95	120	195	90	120	135	80	80	115	125	120	145	120	190	130	235	190	140	160	180	160	125	280	135	250	95	105	185	0	195	200	300	205	195	240	160	85	190
	W45	Shengtangdao	175	120	110	110	185	300	140	155	155	95	120	195	100	120	135	80	90	115	125	120	145	120	190	150	235	190	140	160	205	160	125	280	135	250	95	105	185	145	195	200	310	205	195	240	160	85	190
	W46	Wanmandao	175	120	110	110	185	300	140	150	155	95	120	195	90	120	135	80	90	115	125	120	145	120	0	130	235	190	140	160	205	160	125	280	135	250	90	105	185	145	195	200	310	205	180	240	160	85	190
	W47	Nantouzhong	175	120	110	115	185	300	140	150	155	95	120	0	90	120	135	80	90	115	125	120	155	120	0	130	235	190	140	160	170	160	125	280	215	250	95	105	185	145	195	200	310	205	195	240	160	85	190
	W48	Daniaodao	175	120	110	110	200	320	145	155	155	105	120	0	100	120	135	0	90	115	125	120	155	120	0	130	235	190	140	160	180	160	125	280	135	250	95	105	185	135	195	185	300	205	195	240	160	85	190
	W49	Kongqueqing	185	120	110	115	200	320	145	150	160	110	140	195	105	120	135	90	100	115	120	150	160	120	195	130	240	200	140	160	180	140	130	280	150	0	105	105	185	140	185	190	280	190	200	240	150	90	175
	W50	Kaiqing	185	120	110	125	200	320	145	150	160	110	140	180	105	120	150	90	90	115	120	0	160	120	195	130	240	200	140	160	180	150	120	245	135	260	105	105	185	140	185	190	265	190	180	240	150	90	175
	W51	Manyedao	185	120	110	115	200	280	145	150	160	100	140	195	105	120	135	90	100	115	120	0	160	120	195	130	240	200	140	160	180	0	125	280	135	260	105	105	185	140	185	190	265	190	180	240	150	90	175
	W52	Baikenuo	185	120	110	115	200	320	155	150	160	110	125	180	105	140	150	90	85	115	120	175	160	120	195	130	240	200	140	185	180	150	120	245	135	260	90	110	185	140	185	190	265	180	190	270	150	80	175
	W53	Baimangnuo	185	120	110	110	200	320	145	150	160	100	125	195	105	120	135	90	85	115	120	140	160	120	195	130	240	200	140	160	180	130	130	280	135	260	90	105	185	140	185	175	265	180	200	240	150	80	175
	W54	Xiangzhunuo	185	120	110	115	210	320	145	150	160	100	125	195	105	120	135	90	100	115	120	140	160	120	195	130	240	200	150	170	180	130	130	280	150	260	95	105	185	140	185	190	265	180	37075	240	150	80	175
	W55	Yaxienuo	185	120	140	100	210	320	145	150	160	100	125	195	105	120	135	90	90	115	120	140	160	120	195	130	240	200	0	170	180	130	130	280	150	260	90	105	185	140	185	175	265	180	37075	240	150	80	175
	W56	Xianhui429	185	120	110	100	200	320	155	150	160	110	125	180	105	120	135	85	85	115	120	0	160	130	195	130	240	200	130	185	180	140	130	245	215	290	90	105	185	140	185	175	280	190	37075	240	150	0	175
	W57	Zijianxian3	185	120	110	115	200	320	145	150	160	110	125	180	105	120	150	85	120	115	120	140	160	120	195	130	240	200	130	185	180	140	110	245	215	290	90	110	185	140	185	175	280	180	180	270	150	0	175
	W58	Huangsandannuo	185	120	120	115	200	320	145	150	160	110	125	180	105	120	135	85	100	115	120	140	160	120	195	130	240	200	130	185	180	140	120	245	215	290	90	105	185	140	185	175	310	190	170	240	150	80	175
	W59	Jia159	185	115	140	0	210	280	145	145	160	100	125	195	0	125	130	85	100	115	120	140	160	110	195	130	240	200	130	160	210	140	130	285	215	290	85	95	185	140	185	190	280	180	190	250	150	80	175
	W60	Sidao10	185	115	140	110	210	320	145	145	160	100	130	195	90	125	130	85	100	105	120	140	160	120	195	130	240	200	130	160	210	140	130	285	105	290	85	95	185	140	185	190	280	180	170	250	150	80	160
	W61	Wuqiang	185	115	120	0	210	320	145	150	160	100	130	195	90	125	130	85	100	105	120	140	160	120	195	130	240	200	130	160	210	140	130	285	105	290	90	95	185	140	185	190	280	180	170	250	150	80	175
	W62	Wuyujing3	185	115	140	110	210	280	145	150	160	100	125	195	90	125	130	85	100	105	140	140	160	110	195	140	240	200	130	160	210	140	130	285	105	290	90	95	185	140	185	190	280	180	190	250	150	80	175
	W63	Xiushui04	185	115	110	0	210	280	145	150	160	100	125	195	90	125	130	85	100	115	140	140	160	110	195	130	240	200	130	160	210	140	130	285	105	290	85	95	185	140	185	190	280	180	190	250	150	80	175
	W64	Zhendao88	185	115	110	110	210	280	145	155	210	100	110	195	90	0	130	85	100	115	140	140	160	110	195	140	240	200	130	160	210	140	130	285	105	290	90	95	185	140	185	190	280	180	190	250	150	80	175
	W65	Zhendao6	185	115	110	100	210	280	145	145	160	100	125	180	90	0	130	85	100	115	140	140	160	110	195	140	240	200	130	160	210	140	130	285	105	290	90	95	185	140	185	190	265	180	190	250	150	80	175
	W66	Taijing9	185	115	140	100	200	320	145	160	160	100	130	195	90	125	130	85	100	115	140	140	160	110	195	145	240	200	130	160	210	140	130	285	150	290	90	95	185	140	185	190	265	180	190	250	150	80	175
	W67	Taijing16xuanAC	185	115	0	100	200	320	145	155	160	100	130	195	90	150	130	85	100	120	140	140	160	110	195	145	240	200	130	160	210	140	130	285	150	290	90	95	185	140	185	190	280	180	190	250	150	80	175
	W68	Taijing16xuanzi	185	115	140	100	210	320	145	150	160	100	125	195	90	150	130	85	120	120	140	0	160	110	195	145	240	200	130	160	210	140	130	285	150	290	0	95	185	140	185	175	280	180	180	250	150	80	175
	W69	Diantun502xuanzao	185	130	140	115	200	320	145	150	160	110	125	180	90	125	130	85	100	120	140	135	160	120	180	145	240	200	130	160	210	140	120	250	215	290	85	110	185	140	185	190	265	180	190	270	150	0	175
	W70	Hongdao35	185	115	150	110	200	280	145	155	160	100	125	195	85	125	150	85	100	120	140	135	160	110	195	130	240	200	130	160	210	140	130	285	135	290	85	95	185	140	185	190	265	180	190	250	150	80	175
	W71	Hongdao37	185	115	120	110	200	280	145	145	160	100	125	195	85	125	130	85	90	120	140	135	160	110	195	130	240	200	105	160	210	130	130	285	135	290	90	95	185	140	185	190	265	180	190	250	150	80	175
	W72	Zijianjingnuo	185	115	150	100	210	280	155	155	160	100	125	180	85	125	130	85	100	115	140	135	160	110	195	140	240	200	130	0	210	130	130	285	135	290	90	95	185	140	185	175	265	180	180	250	150	80	175
	W73	Nannongjing62401	185	130	150	110	210	320	145	150	210	110	125	180	85	150	140	85	90	115	140	135	160	120	180	130	240	200	130	160	180	130	120	285	215	260	90	110	185	140	0	190	265	180	180	270	150	0	160
	W74	Tongjing109	185	115	120	100	215	320	155	155	160	100	125	195	85	125	0	85	90	115	140	135	160	120	195	130	240	200	130	160	210	130	130	285	135	290	0	95	185	140	185	175	265	180	190	250	150	90	160
	W75	Yangdao6	185	130	150	110	210	320	155	155	160	110	110	180	85	150	130	85	90	115	140	150	160	120	180	130	240	200	0	185	180	140	120	250	150	290	85	95	185	140	185	190	265	180	180	270	150	0	160
	W76	Nignjing1	185	115	150	110	215	320	145	155	160	100	125	195	85	125	130	85	100	105	140	120	160	110	195	140	240	200	130	160	210	140	130	285	135	290	85	95	185	140	185	190	265	180	170	250	150	80	175
	W77	Wujing15	185	115	120	110	215	320	145	155	160	100	125	195	85	125	150	85	100	105	140	120	160	120	195	140	240	200	105	160	210	140	130	285	135	290	85	95	185	140	185	190	280	180	190	250	150	80	175
	W78	Wuxiangjing14	185	115	120	100	215	320	145	155	160	100	125	195	85	125	0	85	100	115	140	120	160	110	195	140	240	200	130	160	210	140	130	285	135	290	85	95	185	140	185	190	280	180	190	250	150	80	175
	W79	Xudao3	185	115	120	110	215	280	145	155	180	100	130	195	90	125	130	85	100	115	140	120	160	110	195	140	240	200	130	160	210	140	130	285	135	260	85	95	185	140	185	175	265	180	190	250	150	80	175
	W80	Nannongjing003	185	115	120	110	215	320	145	155	180	100	125	195	85	125	130	85	100	115	140	120	160	120	195	140	240	200	130	160	210	140	130	285	135	260	85	95	185	140	185	190	265	180	180	250	150	90	175
	W81	Nannongjing005	185	115	140	110	215	320	145	160	180	100	125	195	85	125	130	85	100	105	140	120	160	120	195	140	240	200	130	160	210	140	130	285	135	260	85	95	185	140	185	190	280	180	190	250	150	90	175
	W82	5jing20	185	115	120	0	210	280	145	160	160	100	130	195	90	125	130	85	100	120	140	120	160	110	195	140	240	200	130	160	210	140	130	285	135	260	85	95	185	140	185	190	265	180	190	250	150	90	175
	W83	5jing15	185	115	150	110	215	320	145	160	160	100	125	195	85	125	130	85	90	105	140	120	160	120	195	140	240	200	130	160	210	140	130	285	135	290	90	95	185	140	185	190	280	180	190	250	150	90	175
	W84	molingjing	185	115	140	110	215	0	145	160	160	100	125	195	80	125	130	85	90	120	140	120	160	120	195	140	240	200	130	160	210	0	130	285	135	290	85	95	185	140	185	190	265	180	190	250	150	90	175
	W85	5jing03	185	115	120	110	215	320	145	160	160	100	125	195	85	125	130	85	90	105	140	120	160	110	195	140	240	200	130	160	210	0	130	285	135	290	85	95	185	140	185	190	265	180	190	250	150	90	135
	W86	5jing68	185	115	120	110	215	320	145	160	160	100	125	195	85	125	130	85	90	105	140	120	160	110	195	140	240	200	130	160	210	0	130	285	135	290	85	95	185	140	185	190	265	180	190	250	150	90	135
	W87	Xudao4	185	115	150	100	215	320	145	155	160	100	130	195	85	125	130	85	100	120	140	120	160	110	195	140	240	200	130	160	210	140	130	285	0	290	85	110	185	140	185	190	265	180	170	250	150	90	175
	W88	Xudao5	185	115	120	100	215	280	145	160	180	100	130	195	85	125	130	85	90	120	140	120	160	110	195	140	240	200	130	160	210	140	130	285	135	290	85	95	185	140	185	175	265	180	190	250	150	90	175
	W89	Huaidao9	185	115	150	100	210	280	145	160	180	100	130	195	85	125	130	85	90	120	140	120	160	110	195	140	240	200	130	160	210	130	130	285	135	260	85	95	185	140	185	175	265	180	190	250	150	90	175
	W90	Yandao6	185	115	120	100	210	0	145	160	160	100	125	195	85	125	130	85	80	120	140	0	160	120	195	140	240	200	105	160	210	130	130	285	135	260	90	95	185	140	185	190	280	180	180	250	150	90	175
	W91	Yangguang200	185	115	120	100	200	320	145	160	160	100	0	195	85	125	130	85	90	115	140	0	160	110	195	140	240	200	130	160	210	130	130	0	135	260	85	95	185	140	185	190	280	190	180	250	150	90	175
	W92	Lianjing2	185	115	120	100	210	280	145	160	160	100	125	195	85	125	130	85	90	120	140	120	160	120	195	140	240	200	130	160	210	130	130	285	135	290	90	95	185	140	185	190	280	190	190	250	150	100	175
	W93	Xiushui79	185	115	120	0	210	280	145	160	180	100	0	195	80	125	130	85	90	105	140	120	160	110	195	140	240	200	130	160	210	130	130	0	135	260	85	95	185	140	185	175	265	190	385	250	150	100	175
	W94	Cbao	185	0	120	110	0	0	145	160	0	105	125	195	85	120	130	85	80	115	140	120	160	120	195	140	240	200	130	160	210	130	130	285	135	290	85	95	185	140	0	190	265	190	190	250	150	100	175
	W95	Nipponbare	185	130	120	110	200	320	145	155	160	105	125	195	85	135	130	85	90	115	140	120	160	110	195	140	240	200	130	185	180	130	130	285	135	260	95	95	185	140	0	190	265	190	190	250	150	80	160
	W96	Zhen9424	185	130	110	130	200	270	160	155	165	105	125	195	85	125	130	90	90	115	140	120	160	120	195	140	240	200	130	110	180	130	130	285	125	290	90	95	185	135	165	190	265	190	190	240	150	100	0
	W97	Wuyujing7	0	130	110	130	200	280	160	150	155	110	200	190	110	125	200	100	100	115	0	155	155	130	185	135	185	0	160	110	195	165	135	280	125	230	90	95	185	135	165	0	265	195	0	240	155	85	0
	W98	Yanjing8	185	130	100	100	200	300	140	150	165	110	200	190	110	120	200	100	100	0	130	155	155	105	185	135	185	200	160	165	170	165	135	280	115	230	90	90	185	145	155	195	0	170	185	0	155	85	175
	W99	Zhengdao18	165	130	100	100	240	300	140	150	165	105	200	190	110	120	180	100	100	0	120	155	155	105	185	135	230	200	160	165	170	165	135	280	135	230	85	90	185	145	155	195	0	170	185	240	155	85	175
	W100	Huaidao11	165	130	100	100	200	300	140	150	165	105	200	190	105	120	200	100	90	0	120	155	145	120	185	135	185	200	160	165	170	165	135	280	135	230	90	90	185	145	155	195	0	170	185	240	155	85	175
	W101	Shengdao808	165	130	100	0	200	300	140	150	165	105	200	190	105	120	180	100	100	0	120	155	155	105	185	135	185	200	160	165	170	165	135	280	135	230	0	90	185	145	155	195	0	170	185	240	155	85	175
	W102	Shengdao14	165	130	100	100	200	300	140	150	165	105	200	190	105	120	180	100	100	0	120	155	155	105	185	115	230	0	160	165	170	165	135	280	115	230	90	90	185	145	155	195	0	170	185	240	155	85	175
	W103	Yujing6	185	130	100	110	200	300	140	150	165	105	200	180	100	120	180	100	100	0	120	155	155	105	185	135	185	0	160	165	170	165	135	280	115	245	85	90	185	145	155	195	0	170	185	240	155	85	165
	W104	Huaidao8	185	130	100	110	200	300	140	150	165	105	200	190	100	120	180	100	100	0	120	155	155	120	185	0	185	200	160	165	190	165	135	280	115	245	85	90	185	145	155	195	0	170	185	240	155	85	175
	W105	Jindao12	185	130	100	110	0	300	140	150	165	105	200	180	105	120	180	100	95	0	120	155	155	105	185	115	230	200	160	165	190	165	135	0	115	245	85	90	185	145	155	195	0	195	185	240	155	85	175
	W106	Wandao68	185	130	100	110	200	300	140	150	165	105	200	190	105	120	180	100	100	0	120	155	155	105	185	135	185	200	160	165	190	165	135	235	115	245	85	90	185	145	155	195	0	195	185	240	155	85	175
	W107	Xudao2	165	130	100	100	0	300	140	150	165	105	200	190	105	120	180	100	100	0	120	155	145	105	185	135	185	200	160	165	190	165	130	235	155	245	90	105	185	145	155	195	0	195	185	240	155	85	150
	W108	Sujing353	165	130	230	0	0	300	140	150	165	105	200	170	100	120	200	100	100	0	120	155	145	120	155	135	230	200	160	165	190	165	135	0	135	245	85	90	185	145	155	180	0	195	185	240	155	85	150
	W109	Xiangjing9407	185	130	100	110	200	300	140	150	165	105	200	180	100	120	180	100	100	0	120	225	155	105	185	115	230	200	160	165	190	165	135	235	115	245	85	90	185	145	155	180	0	195	170	240	155	85	150
	W110	Zhongjing212	185	130	100	110	200	300	140	150	165	105	200	190	100	120	180	100	100	0	120	155	145	105	185	135	230	200	160	165	155	165	135	280	115	245	90	90	185	145	155	195	0	170	185	240	155	85	150
	W111	Zhongjing9677	165	130	100	100	200	300	140	150	165	105	200	190	100	120	180	100	100	0	120	155	145	105	185	115	230	200	160	165	190	165	135	280	155	245	95	90	185	145	155	180	0	195	185	240	155	85	175
	W112	Zhongjing131	185	130	100	100	200	300	140	150	165	105	200	190	105	120	160	100	100	0	120	155	145	120	185	135	230	200	125	165	190	165	135	280	115	245	85	90	185	145	140	180	0	195	185	240	155	85	150
	W113	Suwujing	185	130	100	0	200	300	140	150	165	105	200	190	105	120	200	100	100	0	120	155	145	120	185	135	230	200	160	165	190	165	145	280	115	245	85	90	185	145	140	180	0	195	185	240	155	85	175
	W114	Zhognjing438	185	130	100	100	200	300	140	150	165	105	200	190	100	120	180	100	100	0	110	155	145	120	185	135	230	200	160	165	155	150	145	280	115	245	85	90	185	145	140	180	0	195	185	240	155	85	150
	W115	Yanjing9	185	130	100	110	200	300	140	150	165	105	200	190	100	120	160	100	100	0	0	155	145	120	185	135	230	200	160	165	155	165	145	0	115	245	85	90	185	145	140	180	0	195	185	240	155	85	175
	W116	Yangfujing4901	165	130	100	110	0	300	140	150	165	105	200	170	100	120	160	100	100	0	110	225	145	120	185	135	185	200	160	165	190	165	145	235	135	245	85	90	185	145	140	180	0	170	185	240	155	85	175
	W117	Zijing	165	130	100	110	200	300	140	150	165	105	200	180	100	120	210	100	100	0	110	155	145	120	185	135	185	200	160	165	190	165	145	280	115	245	85	90	185	145	140	180	0	195	185	240	155	85	175
	W118	Zhendao10	185	130	100	0	200	300	140	125	165	105	200	180	100	120	180	100	90	0	110	155	145	105	185	120	185	0	160	165	190	150	135	235	155	245	90	105	185	145	140	180	0	0	170	240	155	85	175
	W119	Zhenghan2	185	130	100	110	0	300	140	125	165	105	200	180	100	120	180	100	130	0	110	155	145	105	185	115	230	200	175	165	190	165	145	280	135	230	85	90	185	145	140	180	0	170	170	240	155	85	175
	W120	Zhen6	185	130	100	110	200	300	140	125	165	105	200	180	100	125	160	100	100	0	110	155	145	105	185	125	230	0	160	165	170	165	145	280	155	245	85	90	185	145	140	170	0	195	185	240	155	85	165
	W121	Xishihuang	185	130	85	110	200	300	140	125	165	105	200	190	100	120	160	100	100	0	100	155	135	120	185	135	230	0	160	165	155	165	145	235	155	245	95	90	185	145	140	155	0	195	170	240	155	85	165
	W122	Daliangdao	185	130	85	110	0	300	140	125	165	105	200	190	100	120	160	100	100	0	100	155	135	120	185	120	230	200	160	165	155	165	145	235	155	245	95	90	185	145	140	155	0	195	170	240	155	85	165
	W123	Heizuidao	185	130	85	110	200	300	140	125	165	105	200	170	100	120	160	100	100	0	100	155	135	120	185	120	185	200	160	165	155	165	145	235	155	245	95	90	185	145	140	155	0	195	185	240	155	85	165
	W124	Xiaohuangdao	185	130	85	110	210	300	140	125	165	105	200	190	100	120	160	100	100	0	100	155	135	120	185	120	230	200	160	165	155	165	145	280	155	230	95	90	185	145	140	155	0	195	185	240	155	85	165
	W125	Fenghaungdao	185	130	85	110	200	300	140	125	165	105	200	180	100	120	160	100	100	0	100	155	135	110	185	120	230	200	160	165	170	165	145	280	115	245	95	90	185	145	140	155	0	195	185	240	155	85	165
	W126	Maijieqing	195	130	85	110	200	300	140	125	165	105	200	190	100	120	160	100	100	0	100	155	135	120	185	135	185	200	160	165	155	165	145	280	135	245	95	90	185	145	140	155	0	195	170	240	155	85	165
	W127	Jijingdao	165	130	85	110	200	300	140	0	165	105	200	190	100	120	160	90	100	0	100	155	135	120	185	120	230	200	160	165	170	165	135	280	155	245	95	90	185	145	140	155	0	195	185	240	155	85	165
	W128	Zhognsuyangzhogndao	185	130	85	110	200	300	140	125	165	105	200	170	100	120	160	100	100	0	100	155	135	120	185	120	230	200	175	165	155	165	135	280	155	245	95	90	185	145	140	155	0	195	185	240	155	85	165
	W129	Duiguzhong	165	130	80	110	200	300	140	125	165	105	200	190	100	120	160	90	100	0	100	155	135	120	185	120	230	200	175	165	155	165	135	280	155	245	95	90	185	145	140	155	0	195	170	240	155	85	165
	W130	Shuaishaban	165	130	80	110	200	300	140	125	165	105	200	190	100	120	160	100	100	0	100	155	135	120	185	120	185	200	160	165	170	165	135	280	155	245	95	90	185	145	140	170	0	195	185	240	155	85	165
	W131	Niumaohuang	185	130	80	85	200	300	140	125	165	105	200	190	100	120	160	100	100	0	100	155	135	120	185	120	185	200	160	165	190	165	135	280	155	245	90	90	185	145	140	155	0	195	185	240	155	85	150
	W132	Wanheitouhong	165	130	80	85	200	300	140	125	165	105	200	170	100	120	160	100	100	0	100	155	135	120	185	135	185	200	160	165	190	165	135	235	155	245	90	90	185	145	140	155	0	195	170	240	155	80	150
	W133	Taihuqing	165	130	80	0	0	300	0	125	165	105	200	170	100	120	160	100	100	115	100	155	135	120	185	135	230	200	160	165	170	165	135	235	115	230	95	90	185	145	140	155	265	195	170	245	155	80	165
	W134	Yilimang	180	130	80	110	0	300	140	0	165	105	200	170	100	120	160	100	100	115	0	155	135	120	185	120	230	200	160	165	155	165	135	235	155	245	95	90	185	145	140	155	260	0	170	245	155	80	0
	W135	Wuqitou	165	130	80	100	0	300	140	125	165	105	200	170	100	120	160	100	100	115	100	155	135	120	185	120	230	200	175	165	155	165	135	0	155	230	95	90	185	145	120	155	265	195	185	245	155	80	165
	W136	Jiaoaiheitouhong	165	130	80	100	0	300	140	125	165	105	200	0	100	120	160	90	100	115	100	155	135	120	185	120	0	0	160	165	155	165	135	280	155	245	95	90	185	145	120	155	260	195	0	245	155	0	165
	W137	Laowusi	165	130	80	100	200	300	140	125	165	105	200	190	100	120	160	100	210	115	100	155	135	120	185	135	230	200	160	165	170	165	0	280	115	245	95	90	185	145	140	155	260	195	185	245	155	85	165
	W138	Manliuzhong	165	130	80	110	185	300	140	125	165	105	200	190	100	120	160	100	100	115	100	155	135	120	185	120	185	200	160	165	170	165	135	280	155	245	95	90	185	145	140	155	265	195	185	245	155	85	165
	W139	Tainluohuang	165	130	80	110	185	300	140	125	165	105	200	190	100	120	160	100	100	115	100	155	135	120	185	120	185	200	160	165	170	165	135	280	155	245	95	90	185	145	140	150	260	195	185	245	155	80	165
	W140	Jiucaiqing	165	130	80	110	185	300	140	125	165	105	200	180	100	120	160	90	210	115	100	155	135	120	185	120	185	200	160	165	190	165	135	280	155	0	95	90	185	145	140	150	260	195	170	245	155	80	165
	W141	Aiqidaliuzhong	165	130	80	110	185	300	140	125	165	105	200	190	100	120	160	100	100	115	100	155	135	120	185	135	185	200	160	165	170	165	135	280	115	245	95	90	185	145	140	150	260	195	185	245	155	0	165
	W142	Lujingqing	165	130	80	110	185	300	140	125	165	105	200	0	100	120	160	110	100	115	100	155	135	120	185	135	185	200	160	165	170	165	135	280	115	245	95	90	185	145	140	150	260	170	170	245	155	0	165
	W143	Gaoliangqing	165	130	80	110	0	300	140	125	165	105	200	0	100	120	180	110	100	115	100	155	135	120	185	135	185	200	160	165	170	165	135	280	115	245	95	90	185	145	140	150	260	170	170	245	155	0	165
	W144	Yishixing	165	130	80	110	0	300	140	125	165	110	200	0	100	125	180	100	100	115	100	155	135	120	185	135	230	200	160	165	190	165	135	280	115	245	95	90	185	145	140	150	260	195	170	245	155	85	0
	W145	Heizhong	175	130	110	110	0	300	195	150	165	95	210	190	115	120	140	100	100	115	125	160	145	110	190	115	265	205	140	0	170	165	135	320	135	245	95	95	185	140	140	195	265	185	170	245	150	80	195
	W146	Louhanbai	185	130	110	110	195	300	195	31015	165	95	210	200	105	120	140	100	0	115	125	160	145	110	190	115	265	205	140	135	170	165	135	270	135	245	95	95	185	140	130	195	260	185	195	245	135	80	170
	W147	Xueliqing	185	130	110	0	0	300	195	150	165	95	210	190	105	120	140	100	100	115	125	160	145	110	190	115	265	205	140	150	170	165	135	270	135	245	100	95	185	140	130	195	260	185	170	245	150	80	170
	W148	Liyangxiaohongdao	185	130	110	100	195	300	195	150	165	95	210	190	115	120	130	100	100	115	125	160	145	110	190	115	265	205	140	135	170	165	135	270	140	245	110	95	185	140	130	195	260	185	170	245	150	90	170
	W149	Juhuahuang	175	130	110	0	0	300	195	150	165	95	210	175	115	120	130	100	100	115	125	160	145	110	190	120	265	205	140	150	155	165	135	270	180	245	100	95	185	140	130	195	265	185	170	245	150	90	170
	W150	Changzijingyedao	185	130	110	100	195	300	195	150	165	95	210	190	115	120	130	100	95	115	125	160	145	110	190	120	265	205	140	150	155	165	135	320	150	220	100	95	185	140	130	195	260	185	170	245	150	90	170
	W151	Gaidaoqing	185	130	110	100	195	300	195	150	165	95	210	190	115	0	130	100	100	115	125	160	145	110	190	115	265	205	140	150	155	165	135	0	150	220	100	95	185	140	130	195	265	185	170	280	150	90	170
	W152	Dingzhuangdao	175	130	100	100	195	300	195	150	165	95	210	175	115	120	130	100	100	115	125	160	145	110	190	115	220	205	150	150	155	165	135	320	150	245	100	95	185	140	130	195	265	185	170	245	150	90	170
	W153	Xuetangzhong	175	130	100	100	195	300	195	150	165	95	210	190	115	120	130	100	100	115	125	160	145	110	190	115	265	205	140	150	155	165	135	320	150	245	100	95	185	140	130	195	260	185	170	245	150	90	170
	W154	Guanbaidan	0	130	100	0	0	300	195	150	165	95	210	175	115	120	130	100	100	115	125	160	145	110	190	115	265	205	150	150	155	165	135	270	150	245	100	95	185	140	130	195	260	185	170	245	150	90	170
	W155	Hongbaodao	155	130	100	0	0	300	195	150	165	95	210	0	115	120	130	100	100	115	125	160	145	110	190	115	265	205	150	150	155	165	135	270	150	245	100	95	185	140	130	195	260	185	195	245	150	90	170
	W156	Tiegandao	155	130	100	0	195	300	195	150	165	110	210	175	115	120	130	100	100	115	125	160	145	110	190	120	220	205	140	150	170	165	135	320	115	245	100	95	185	140	130	195	260	185	195	245	150	90	170
	W157	Juzigaung	155	130	0	85	195	300	220	150	165	95	210	0	115	120	150	100	90	115	110	100	145	130	150	110	265	205	0	170	155	165	120	320	135	245	100	95	185	140	140	195	260	185	195	245	150	90	170
	W158	Yebaidao	155	130	0	0	0	300	220	150	165	95	210	160	115	125	130	100	90	115	125	160	145	110	190	110	220	205	140	150	170	165	135	270	150	245	100	105	185	140	130	195	260	185	195	245	150	90	170
	W159	Daheitouhong	140	130	100	100	195	300	195	150	165	95	210	160	115	125	140	100	90	115	125	160	145	110	190	115	265	205	140	150	155	165	135	320	115	220	100	95	185	140	130	195	260	185	170	245	150	90	0
	W160	Baigedao	155	130	100	100	195	300	195	150	165	95	210	175	115	125	130	100	90	115	125	160	145	110	190	120	220	205	140	150	180	165	135	320	150	245	100	95	185	140	130	195	260	185	170	245	150	90	170
	W161	Diediezhong	175	130	100	100	195	300	195	150	165	95	210	175	115	125	130	100	95	115	125	160	145	110	190	120	220	205	140	150	180	165	135	320	115	245	100	95	195	140	130	195	260	185	170	245	150	90	170
	W162	Puxidadaotou	155	130	0	0	0	300	195	150	165	95	210	175	115	125	130	80	100	115	125	160	145	110	190	115	220	205	140	150	155	165	135	320	115	0	100	95	185	140	130	195	260	185	170	245	150	90	160
	W163	Yangdao	175	130	100	100	195	300	195	150	165	95	210	160	115	125	140	80	0	115	125	160	145	110	190	115	220	205	150	150	150	165	135	320	150	245	100	95	185	140	130	195	260	185	170	245	135	90	170
	W164	Yanhongdao	155	0	150	0	100	100	165	175	120	95	210	175	115	165	140	80	95	0	125	160	145	120	190	120	220	205	140	105	100	165	135	320	120	245	100	0	0	210	0	195	150	185	195	200	135	90	160
	W165	Baikewandao	155	130	100	0	195	300	195	175	165	95	210	160	115	125	140	80	95	115	125	160	145	110	190	115	265	205	140	150	150	165	135	320	140	245	100	95	185	140	130	195	260	185	170	245	135	90	195
	W166	Aiguodadaotou	185	130	100	0	0	300	195	175	165	95	210	175	115	125	140	80	95	115	125	160	145	110	190	115	265	205	140	150	150	165	135	270	115	245	100	95	185	140	130	195	260	185	170	245	135	90	170
	W167	Sishitou	155	130	100	100	175	300	195	175	165	95	210	175	115	125	140	80	95	115	125	160	145	110	0	120	265	205	140	150	180	165	135	320	115	245	100	95	185	140	130	195	260	185	170	245	135	90	170
	W168	Jiuxiaozhong	155	130	100	100	0	300	195	175	165	95	210	160	115	125	130	80	95	115	125	160	145	110	190	120	265	205	140	150	180	165	135	320	115	245	100	95	185	140	130	195	260	170	170	245	135	80	170
	W169	Chushuhuang	155	130	100	100	175	300	195	175	165	95	210	175	115	125	130	80	100	115	125	160	145	110	190	115	220	205	150	150	150	165	135	320	150	245	100	95	185	140	130	195	260	185	170	245	135	80	170
	W170	Qianjindao	155	130	0	100	195	300	195	175	165	95	210	160	115	125	130	80	95	115	125	160	145	110	190	115	265	205	140	150	170	165	135	320	150	245	100	95	185	140	130	195	265	185	170	245	135	90	170
	W171	Qijiangqing	155	130	100	100	0	300	195	175	165	95	210	175	115	125	140	80	100	115	105	160	145	110	190	115	265	205	140	150	150	165	120	320	115	245	100	95	185	140	130	195	265	170	170	245	135	90	160
	W172	Baishuqing	175	130	100	100	0	300	195	175	165	95	210	175	115	125	130	80	110	115	125	160	145	110	190	115	220	205	140	150	150	165	135	320	115	245	100	95	185	140	130	195	260	185	170	245	135	90	170
	W173	Feilaifeng	175	130	100	100	175	300	195	0	165	95	210	160	115	125	130	80	100	115	125	160	145	110	190	115	220	205	140	150	155	165	135	320	115	245	100	95	185	140	130	195	260	185	170	245	135	90	160
	W174	Kejia6	175	130	100	100	0	300	195	0	165	95	210	160	115	125	130	80	100	115	125	160	155	105	190	115	265	205	140	150	170	165	135	320	135	245	95	95	185	140	130	195	260	185	170	245	135	90	195
	W175	Lamujia	175	130	100	100	175	300	195	175	165	95	210	160	125	125	110	80	110	115	125	160	145	105	190	115	0	205	140	170	180	165	135	320	115	220	100	95	185	140	130	195	260	185	170	245	135	90	155
	W176	Haonuopie	175	130	100	0	0	300	195	175	165	90	210	175	115	125	110	80	100	115	125	160	145	125	190	110	0	205	140	170	150	165	120	320	115	245	95	95	185	140	130	195	265	185	170	245	135	90	160
	W177	Xiganggu	175	130	100	100	175	300	195	175	165	95	210	160	115	125	110	80	100	105	125	160	155	110	190	115	265	205	115	170	170	165	135	320	135	245	95	95	185	140	130	195	260	170	170	245	135	90	160
	W178	Shuangchengnuo	175	130	100	100	175	300	195	175	165	90	210	175	115	125	110	80	100	105	110	160	145	110	190	110	265	205	140	0	150	165	135	0	115	245	100	95	185	140	130	195	260	170	170	245	135	90	170
	W179	Qiutiandaxiedao	175	130	100	100	175	300	195	175	165	90	210	160	115	125	110	80	95	105	125	160	155	110	190	120	220	205	140	150	170	165	135	320	115	245	95	95	185	140	130	195	260	185	170	245	135	90	160
	W180	Qiyunuo10	155	130	100	100	0	300	195	175	165	95	210	160	115	125	110	80	95	115	125	160	155	110	190	120	220	205	140	150	170	165	135	270	135	245	95	95	185	140	130	195	260	185	155	245	135	90	155
	W181	Wunuo1	155	130	100	100	175	300	195	175	165	95	210	175	115	125	110	80	95	115	125	160	155	110	190	115	265	205	115	150	170	165	135	320	115	245	100	95	185	140	130	195	260	185	195	245	135	90	170
	W182	Jianongnuo2	175	130	100	100	0	300	195	175	165	95	210	175	115	125	110	80	100	115	125	160	155	110	190	115	265	205	115	150	170	165	135	270	135	245	95	95	185	140	130	195	260	185	170	245	135	90	170
	W183	Hongnong5	155	130	100	100	175	300	195	175	165	110	210	175	115	125	110	80	100	105	125	160	155	110	190	120	265	205	140	150	155	165	135	320	135	0	95	95	185	140	130	195	260	185	170	245	135	90	195
	W184	Nonglinnuo4	155	130	100	100	175	300	260	175	165	95	210	175	115	125	110	80	0	115	280	160	145	110	190	115	220	205	140	0	170	165	135	320	0	245	80	95	185	140	130	195	260	185	170	245	135	90	170
	W185	Xiangnuodao	0	130	100	100	175	300	195	175	165	95	210	175	115	125	110	80	90	120	125	160	145	110	190	115	220	205	140	150	155	165	135	320	150	245	95	95	185	140	130	195	260	185	195	245	135	90	170
	W186	Luchaihong	185	130	85	100	175	300	195	175	165	110	210	175	115	125	110	80	100	115	125	160	145	130	190	115	265	205	140	150	150	165	135	270	115	245	100	95	185	140	130	170	260	185	170	245	135	90	170
	W187	Cungu	175	130	0	85	175	300	195	175	165	95	210	160	115	135	130	80	0	115	110	0	165	130	150	110	220	205	140	170	150	165	110	195	115	220	0	95	185	140	140	170	260	170	195	245	135	90	160
	W188	Katena	175	130	100	100	175	300	195	175	165	110	210	0	115	125	110	80	120	115	125	160	145	130	150	115	220	205	140	170	155	165	120	195	115	245	100	105	185	140	140	195	265	185	170	245	135	90	160
	W189	Guanchanuo	175	130	0	100	175	300	260	175	165	110	210	160	125	125	130	80	120	115	110	140	165	130	150	120	220	205	140	170	150	135	120	195	135	245	0	95	185	110	130	170	265	0	170	245	135	90	170
	W190	Kuihuanuo	175	130	0	0	0	300	220	175	165	110	210	175	125	125	110	80	100	115	125	160	145	130	190	120	220	205	140	150	155	165	135	195	115	245	100	95	185	140	130	170	265	185	195	245	135	90	195
	W191	Suyunuo	175	130	100	100	175	300	195	175	165	110	210	160	140	125	110	80	95	115	125	160	165	110	190	120	0	205	140	150	155	165	135	195	115	245	95	95	185	140	130	195	260	185	0	245	135	90	160
	W192	Hongjiaozhan	175	130	100	85	175	300	195	175	165	120	210	0	105	135	130	90	90	115	110	100	170	110	150	110	220	205	140	170	150	165	120	195	140	245	100	95	195	140	140	195	260	170	195	280	135	80	180
	W193	Haobuka	175	120	100	100	195	300	145	150	150	120	140	180	105	120	150	90	90	115	120	0	165	110	0	140	250	165	155	170	170	160	130	235	135	265	90	110	185	130	160	180	260	185	190	245	160	80	165
	W194	Chuyanghan32	175	120	110	100	195	300	140	0	150	120	140	180	105	120	150	90	90	115	115	180	145	110	165	140	250	165	155	150	195	160	130	235	135	265	90	110	185	130	160	180	260	185	190	245	160	80	165
	W195	Libanyi	185	120	100	100	195	300	145	140	150	120	140	180	0	135	150	90	80	115	115	180	145	120	165	140	250	165	155	150	170	160	130	235	135	265	90	110	185	130	160	180	260	185	190	245	160	80	165
	W196	Kunnong8	185	120	100	115	195	300	140	140	150	100	140	190	105	120	130	90	100	115	120	150	155	120	180	160	250	165	150	150	170	185	145	270	135	265	80	110	185	130	160	195	260	185	200	245	160	85	180
	W197	Guihuahuang	185	120	110	115	195	300	145	140	150	100	140	190	105	120	130	90	100	105	120	150	145	110	180	140	250	155	150	150	195	185	145	270	135	265	80	95	185	130	160	180	260	185	200	240	160	85	180
	W198	Zhoujiazhong	185	120	100	115	195	300	145	140	150	100	0	190	105	120	130	90	100	115	120	150	145	110	180	140	250	165	150	150	170	185	145	270	135	265	90	95	185	130	160	180	260	185	200	240	160	85	165
	W199	Xiaofenghuang	185	120	100	115	195	300	145	140	150	100	140	190	105	120	130	90	100	115	120	150	145	110	180	140	250	165	150	150	0	185	145	270	135	235	90	95	185	130	160	180	260	185	190	240	140	85	165
	W200	Xiangjingdao	200	120	100	115	195	300	145	140	155	100	140	190	105	120	130	90	100	115	120	150	130	110	180	160	250	165	150	150	195	185	145	270	135	235	90	95	185	130	160	195	260	185	190	240	140	85	165
	W201	Huizao	185	120	100	115	195	300	145	140	150	100	310	190	105	120	130	90	100	115	120	150	130	110	180	140	250	165	155	150	155	185	145	270	135	265	100	95	185	135	160	180	260	185	0	240	140	85	165
	W202	Yingtoudao	185	120	100	130	195	300	145	140	155	100	140	190	105	120	130	90	100	115	120	150	130	110	180	140	250	165	150	150	0	185	145	270	135	265	100	95	185	130	160	195	260	185	200	240	140	85	150
	W203	Changdaotou	185	120	100	115	195	300	145	135	150	100	140	190	105	120	130	90	100	115	120	150	130	110	180	160	250	165	150	150	170	185	145	270	135	265	100	95	185	130	160	195	260	185	190	245	140	85	165
	W204	Yangmiaozhong	185	120	100	115	195	300	145	135	150	100	310	190	105	120	130	80	100	115	120	150	130	110	180	140	250	165	150	150	0	185	145	270	135	265	100	95	185	130	160	180	260	185	190	245	140	85	165
	W205	Maoguangdao	185	120	100	115	195	300	140	135	150	100	140	190	105	120	290	80	100	115	120	150	130	110	180	140	250	165	150	150	155	185	145	270	135	265	100	95	185	130	160	180	260	185	200	245	140	85	150
	W206	Dazhongdao	185	120	100	115	195	300	145	135	150	100	140	190	105	120	130	80	100	115	120	150	130	110	180	160	250	165	150	150	155	185	145	270	135	265	100	95	185	130	160	180	260	0	190	245	140	85	165
	W207	Sanxiadao	185	120	100	115	195	300	145	135	0	100	140	190	105	120	130	80	100	120	115	150	130	110	180	140	250	165	150	150	170	185	145	270	135	265	100	95	185	0	160	195	260	170	190	245	140	85	165
	W208	Xiaoqingmang	185	120	110	115	195	300	140	135	150	100	140	190	105	120	130	80	100	115	115	150	145	120	180	160	250	165	150	150	195	185	145	270	135	265	90	95	185	130	160	0	260	170	200	245	140	85	320
	W209	Hongganlizhihong	185	120	100	115	195	300	145	135	150	100	140	190	105	120	130	80	100	115	115	150	130	110	180	140	250	165	150	150	155	185	145	270	135	265	100	95	195	130	160	180	265	170	200	245	140	85	165
	W210	Wuxidao	185	120	110	115	195	300	145	135	150	100	140	190	105	120	130	80	100	105	115	150	145	120	180	160	250	165	150	150	0	185	145	270	135	265	90	95	185	130	160	195	260	185	200	245	140	85	165
	W211	Wanzhognqiu	185	120	100	115	195	300	140	135	150	100	140	190	105	120	130	80	100	115	115	150	145	110	180	140	250	165	155	150	170	185	145	270	135	265	100	95	185	130	160	0	260	170	200	245	140	85	165
	W212	Fengjingdao	185	120	100	110	195	300	140	135	155	100	140	190	105	120	130	80	90	115	115	150	130	110	0	160	250	165	150	150	170	185	145	270	135	265	100	95	185	130	160	180	260	170	190	245	140	85	165
	W213	Liuzhong	185	120	100	115	195	300	140	135	150	95	140	190	105	120	130	80	90	115	0	150	130	110	180	140	250	165	150	150	170	185	145	80	135	265	110	95	185	135	160	180	260	185	190	245	140	85	150
	W214	Cuganlizhihong	185	120	100	110	195	300	140	135	150	100	140	190	105	120	130	80	90	115	115	150	130	110	180	140	250	165	150	150	170	185	145	270	135	265	110	95	185	130	160	195	260	185	190	245	140	85	150
	W215	Chiguwandao	185	120	100	115	195	300	140	135	155	100	140	190	105	120	130	80	90	115	115	150	130	110	180	160	250	165	150	150	195	185	145	270	135	265	110	95	185	130	160	180	260	185	200	245	140	85	150
	W216	Jiaobaiyeqing	0	120	100	115	195	300	160	135	150	100	140	180	90	120	150	0	80	115	110	170	145	110	165	160	250	165	150	150	155	185	130	235	135	265	0	110	185	130	160	180	260	185	190	245	140	80	320
	W217	Chiguhong	175	120	100	115	195	300	135	140	150	100	140	180	90	120	150	80	80	125	105	0	130	110	165	140	250	165	150	145	170	185	130	270	135	265	110	95	185	115	160	180	260	185	190	245	140	80	165
	W218	Fanluoqing	185	120	100	110	195	300	135	140	155	95	140	190	90	120	130	80	90	125	110	150	130	110	180	160	250	165	150	145	170	185	145	80	135	265	110	95	185	130	160	180	260	170	190	245	0	85	145
	W219	Zaoyedao	185	120	100	115	195	300	135	140	150	95	140	190	90	120	130	80	90	115	105	150	130	110	180	140	250	165	150	145	170	185	145	270	115	265	110	95	185	130	160	180	260	185	200	245	140	85	150
	W220	Baidiegu	185	120	100	115	195	300	135	140	150	95	140	190	90	140	130	80	90	115	105	150	130	110	180	140	250	165	150	145	170	185	145	270	135	265	110	95	185	0	160	180	260	185	200	245	140	85	150
	W221	Wangjiadao	185	120	100	115	195	300	135	140	150	95	140	190	90	120	130	80	90	115	105	150	130	110	180	160	250	165	150	145	170	185	145	270	135	265	110	95	185	130	160	180	265	185	190	245	140	85	145
	W222	Jiangyinzhong	185	130	100	115	195	300	135	140	155	95	140	190	90	120	130	80	90	115	105	150	130	110	180	140	250	165	150	145	180	185	145	270	135	265	110	95	185	130	160	180	260	185	190	245	140	85	150
	W223	Eyingbaijingdao	185	130	100	0	195	300	135	140	0	95	140	190	90	120	130	80	90	115	105	150	130	110	180	160	250	165	150	145	200	185	145	270	135	265	100	0	185	0	160	180	260	185	200	245	140	85	150
	W224	Tiekewanguangtou	185	130	100	130	195	300	135	140	0	95	140	190	90	120	130	80	90	115	105	150	130	110	180	160	250	165	150	145	180	185	145	270	135	265	110	95	185	130	160	180	265	170	200	245	140	85	320
	W225	Tiekedao	185	130	100	115	195	300	135	140	150	95	310	190	90	120	130	80	100	115	90	150	130	110	180	140	250	165	150	145	170	185	145	270	135	265	110	95	185	130	160	195	265	170	0	245	140	85	320
	W226	Dadaosuitou	185	130	100	115	195	300	135	140	150	95	140	190	90	120	130	80	100	115	90	150	130	110	180	140	250	165	150	145	200	185	145	270	135	265	110	95	185	130	160	180	265	185	200	245	140	85	145
	W227	Aibaidao	185	130	100	115	195	300	135	140	150	95	140	190	90	120	130	80	100	115	90	150	130	110	180	140	220	165	155	145	170	185	145	270	135	265	0	95	185	130	160	195	260	185	200	245	140	85	145
	W228	Xiepihuang	185	130	100	115	195	300	135	140	150	95	140	190	90	135	130	80	100	105	90	150	130	110	180	140	220	165	150	145	170	185	145	270	135	265	100	95	185	130	160	180	260	185	200	245	140	85	145
	W229	Xiaobaidao	185	130	100	115	195	300	135	140	180	95	140	190	90	120	130	80	100	115	85	150	130	110	180	140	220	165	150	145	200	185	145	270	135	235	110	95	185	130	160	195	260	170	200	245	0	85	145
	W230	Baishidao	185	130	100	115	195	300	135	140	150	95	140	190	90	120	130	80	100	115	85	150	130	110	180	160	220	165	150	145	200	185	145	270	135	235	100	95	185	130	160	195	260	170	190	245	140	85	145
	W231	Manbaidao	185	130	100	115	195	300	135	140	155	95	140	190	90	120	130	80	100	115	90	150	130	120	180	160	220	165	150	145	200	185	145	270	135	235	100	95	185	130	160	195	265	170	200	245	140	85	145
	W232	Guangtouluhuabai	185	130	100	115	195	300	135	140	150	95	0	190	90	120	130	80	90	115	90	150	130	110	180	160	220	165	150	145	200	185	145	270	135	235	100	95	185	130	160	195	260	185	200	245	140	85	145
	W233	Hongmangjing	185	130	100	115	195	300	135	140	150	95	0	190	90	120	130	80	100	115	90	150	130	110	180	140	220	165	0	145	200	185	145	270	135	265	100	95	185	130	160	180	260	170	200	245	140	85	145
	W234	Wumangyedao	185	130	100	130	195	300	135	140	150	95	0	190	90	120	130	80	90	115	85	150	130	110	180	140	220	165	0	145	200	185	145	270	135	265	100	95	185	130	160	195	265	185	190	245	0	85	145
	W235	Luhuabai	185	130	100	110	195	300	135	150	150	95	140	190	90	120	130	80	90	115	90	150	130	110	180	140	220	165	150	145	170	185	145	270	135	265	90	95	185	135	160	180	260	185	190	245	140	85	145
	W236	Haidongqing	185	130	100	115	195	300	135	150	150	95	0	190	90	120	130	80	90	115	90	150	130	110	180	140	220	165	150	145	180	185	145	270	135	265	90	95	185	130	160	180	260	185	200	245	140	85	145
	W237	Shenlenuo	185	130	100	115	195	280	135	150	145	95	0	190	90	120	130	80	90	115	0	150	130	110	180	140	220	165	155	145	170	185	145	270	135	265	100	95	185	130	160	195	260	185	200	245	140	85	145
	W238	Xiangqing	175	130	100	100	195	300	135	150	145	0	140	190	90	120	130	80	100	115	85	0	355	110	180	160	220	165	155	145	180	185	145	270	115	265	90	95	185	130	160	195	265	185	200	245	140	85	320
	W239	Jinghui418	185	130	110	100	195	300	155	150	145	100	140	180	90	120	150	80	90	115	85	0	145	110	180	140	220	165	155	145	180	160	130	235	115	265	90	0	185	130	160	195	265	185	200	280	140	85	130
	W240	Malaihong	175	120	100	100	195	300	135	150	150	100	140	180	90	120	150	80	90	115	90	170	145	110	165	140	220	170	150	145	170	160	130	235	135	265	90	95	185	130	160	195	260	0	200	280	160	80	145
	W241	Jingnuo330	185	130	110	115	195	280	140	190	160	100	145	0	100	125	100	90	95	115	120	155	150	105	190	225	305	135	150	150	200	130	135	155	135	265	95	95	185	0	165	150	260	170	180	245	0	85	140
	W242	Zaijinjing	185	130	110	115	195	300	140	190	150	100	145	190	100	150	100	90	95	115	120	155	150	105	190	225	305	135	150	150	200	130	135	155	135	265	95	95	185	140	165	150	260	170	180	245	0	85	140
	W243	Fuyu3	185	120	110	85	195	320	0	190	160	100	145	190	100	125	100	90	95	115	120	155	150	105	190	225	305	135	150	150	170	130	135	155	135	265	95	95	185	0	160	150	260	170	180	280	0	80	140
	W244	Dongnongjing424	185	0	150	0	100	100	165	190	120	100	145	170	100	0	100	90	120	0	120	155	150	120	170	225	305	135	150	105	100	130	135	155	120	265	95	0	0	0	0	150	150	130	180	200	0	85	140
	W245	Dongnongjingnuo418	185	120	110	100	195	300	140	190	160	100	145	170	100	125	100	90	95	115	120	155	150	105	190	225	305	135	130	150	200	130	135	155	135	265	95	95	185	0	165	150	265	170	180	245	0	85	140
	W246	R254	185	130	110	115	195	300	145	200	155	100	145	170	100	125	100	90	95	115	120	155	150	105	190	225	305	135	130	150	180	130	135	155	135	265	95	95	185	140	165	150	260	170	180	245	0	85	140
	W247	Jiangyinnuo	185	130	110	110	200	280	145	200	155	100	145	190	100	125	100	90	95	115	120	155	150	105	190	280	305	135	130	150	180	130	135	155	135	265	95	95	185	140	165	150	265	170	180	245	0	85	140
	W248	Jinggunuo	185	130	110	0	195	280	145	200	155	100	145	190	100	125	100	90	95	115	120	155	150	105	190	280	305	135	130	150	180	150	135	155	135	265	95	95	185	0	165	150	265	170	180	245	0	85	140
	W249	Shanhonggu	185	130	110	115	195	300	145	200	160	100	145	190	100	125	100	90	95	115	120	155	150	105	190	280	305	135	130	150	180	150	135	155	135	265	95	95	185	0	165	150	265	170	180	245	0	85	140
	W250	Wanshengmaohuang	185	130	110	115	195	280	145	200	160	100	145	190	100	125	100	90	95	115	120	155	150	105	190	280	305	135	130	150	170	150	135	155	135	265	95	95	185	0	165	150	265	170	180	245	0	85	140
	W251	Wanyangdao	185	130	110	115	195	300	145	200	160	100	145	190	100	125	100	90	95	115	120	155	150	105	190	280	305	135	130	150	170	150	135	155	135	265	95	95	185	140	165	150	265	130	180	245	0	85	140
	W252	Aidazhong	185	130	110	0	195	300	145	200	160	100	145	190	100	125	100	90	95	115	120	155	150	105	190	280	305	135	130	150	170	150	135	155	135	265	95	95	185	140	165	150	265	170	180	245	0	85	140
	W253	Jijiaohong	185	120	110	110	195	300	145	190	165	100	145	190	100	125	100	90	120	115	120	155	150	105	190	280	305	135	130	150	170	150	135	155	115	265	95	95	185	140	165	150	265	170	180	245	0	85	140
	W254	Toulaizhong	185	0	150	0	100	100	165	190	120	100	145	190	100	165	100	90	95	0	120	155	150	120	190	280	305	135	130	105	100	150	135	155	120	265	95	0	0	210	0	150	150	170	180	200	0	80	140
	W255	Huakenuo	185	0	150	0	100	100	165	200	120	100	145	190	100	165	100	90	95	0	120	155	150	120	190	280	305	135	130	105	100	150	135	155	120	265	95	0	0	220	0	150	150	170	195	200	0	80	140
	W256	Toudengyishixing	185	0	150	0	100	100	165	190	120	100	145	170	100	165	105	90	95	0	120	155	150	120	190	280	305	135	130	105	100	150	135	155	120	265	95	0	0	0	0	150	150	170	195	200	0	80	140
	W257	Maozitou	185	0	150	0	100	100	165	190	120	100	145	170	100	165	100	90	80	0	120	170	150	120	170	280	305	135	130	105	175	150	135	155	120	265	95	0	0	200	0	150	150	170	180	200	0	80	140
	W258	Zaonuodao	185	0	150	0	100	100	140	190	120	90	145	170	100	165	100	90	95	0	120	155	150	120	190	280	305	135	130	105	175	150	135	155	120	265	95	0	0	185	0	150	150	170	195	200	0	80	140
	W259	Datougui	185	0	150	0	100	100	165	190	120	90	145	170	100	165	100	90	95	0	120	155	150	120	190	280	305	135	130	105	100	150	135	155	120	265	95	0	0	0	0	150	150	170	180	200	0	80	140
	W260	Zaoxiaobaidao	185	0	150	0	100	100	165	190	120	90	145	190	100	165	100	90	95	0	120	155	150	120	190	280	305	135	130	105	100	150	135	155	120	265	95	0	0	0	0	150	150	170	180	200	0	80	140
	W261	Kangzhounuo	185	0	150	0	100	100	165	190	120	90	145	190	100	165	100	90	95	0	120	155	150	120	190	280	305	135	130	105	100	150	135	155	120	265	95	0	0	220	0	150	150	170	180	200	0	80	140
	W262	Kuobanzhong	185	0	150	0	100	100	165	190	120	90	145	190	100	165	100	90	120	0	120	155	150	120	190	280	305	135	130	105	175	170	135	155	120	265	95	0	0	220	0	125	150	170	180	200	0	80	140
	W263	Yangzhongdao	185	0	150	0	100	100	165	190	120	90	145	190	100	165	100	90	95	0	120	155	150	120	190	280	305	135	130	105	175	170	135	155	120	265	95	0	0	220	0	125	150	170	180	200	0	80	140
	W264	Huangkewanguangtou	185	0	150	0	100	100	165	190	120	90	145	190	100	165	100	90	95	0	120	155	150	120	190	280	305	135	130	105	175	170	135	155	120	265	95	0	0	220	0	125	150	170	180	200	0	80	140
	W265	Tiehanyishixing	185	0	150	0	100	100	140	190	120	90	145	190	100	165	100	90	95	0	120	155	150	120	190	280	305	135	130	105	175	170	135	155	120	265	95	0	0	220	0	125	150	170	180	200	0	80	140
	W266	Aijiaoluganhuang	185	0	150	0	100	100	165	190	120	90	145	190	100	165	100	90	95	0	120	155	150	120	170	280	305	135	130	105	175	170	135	155	120	265	95	0	0	0	0	150	150	170	180	200	0	80	140
	W267	Zhonghua3	185	0	150	0	100	100	165	190	120	90	145	170	100	165	100	90	95	0	120	155	150	120	170	280	305	135	130	105	175	150	135	155	120	265	95	0	0	0	0	150	150	170	180	200	0	80	140
	W268	Buxienuo	185	0	150	0	100	100	165	190	120	90	145	190	100	165	100	90	80	0	120	155	150	120	170	280	305	135	130	105	175	150	135	155	120	265	95	0	0	210	0	150	150	170	180	200	0	0	140
	W269	Wanjingnuo	185	0	150	0	100	100	165	190	120	100	145	170	100	165	100	90	95	0	120	155	150	120	170	280	305	135	130	105	175	170	145	155	120	265	95	0	0	185	0	125	150	170	180	200	0	0	140
	W270	C418	185	0	150	0	100	100	165	190	120	100	145	190	100	165	100	90	95	0	120	285	150	120	170	280	305	135	130	105	175	170	145	155	120	265	95	0	0	220	0	125	150	170	180	200	0	0	140
	W271	Fuxiang1	185	0	150	0	100	150	165	190	120	100	145	170	100	165	100	90	80	0	120	285	150	120	170	280	305	135	130	105	175	170	145	155	120	265	95	0	0	220	0	125	150	170	180	200	0	0	140
	W272	Yuedao1	185	120	110	85	195	290	160	190	160	100	145	170	100	125	100	90	80	115	120	170	150	120	170	280	305	135	130	170	170	170	145	155	135	265	95	110	185	0	190	125	265	130	195	280	0	0	140
	W273	Yuedao2	185	120	110	85	195	290	160	190	140	100	145	170	100	125	100	90	80	115	120	170	150	120	170	280	305	135	130	170	170	170	145	155	135	265	95	110	185	0	180	125	265	130	195	245	0	0	140
	W274	Yuedao3	185	120	110	85	195	290	145	190	160	100	145	170	100	125	100	90	80	115	120	285	150	120	170	280	305	135	130	170	170	150	145	155	135	265	95	110	185	0	180	125	265	170	195	280	0	0	140
	W275	Yuedao4	185	120	110	85	195	290	160	190	200	100	145	170	100	125	100	95	80	115	120	285	150	120	170	280	305	135	130	170	170	150	145	155	135	265	95	110	185	0	180	125	265	170	195	280	0	80	140
	W276	Yuedao5	185	120	110	85	195	290	160	190	160	100	145	170	100	125	100	95	120	115	120	285	150	120	170	280	305	135	130	170	170	150	145	155	135	265	95	110	185	0	180	125	265	170	195	280	0	80	140
	W277	Yuedao6	185	120	110	85	195	290	160	190	160	100	145	170	100	125	100	95	80	115	120	285	150	120	170	280	305	135	130	170	160	150	145	155	135	265	95	110	185	0	180	125	265	170	195	280	0	80	140
	W278	Yuedao7	185	120	110	85	195	290	160	190	160	100	145	170	100	125	100	95	120	115	120	285	150	120	170	280	305	135	130	170	170	150	145	155	135	265	95	110	185	140	180	125	265	170	195	280	0	80	140
	W279	Yuedao8	185	120	110	85	195	290	160	190	200	100	145	170	100	125	100	95	80	115	120	285	150	120	170	280	305	135	130	170	170	150	145	155	135	265	95	110	185	0	160	125	265	170	195	280	0	80	140
	W280	Yuedao9	185	120	110	85	195	290	160	190	155	100	145	170	100	125	100	95	80	115	120	285	150	120	170	280	305	135	130	170	170	150	145	155	135	265	95	110	185	0	180	125	265	170	195	280	0	80	140
	W281	Yuedao10	185	120	110	85	195	290	160	190	160	100	145	170	100	125	100	95	120	115	120	285	150	120	170	280	305	135	130	170	170	150	145	155	135	265	95	110	185	0	180	100	265	130	195	280	0	80	140
	W282	Yuedao11	185	120	110	85	195	290	160	190	160	100	145	170	100	125	100	95	80	115	120	170	150	120	170	280	305	135	130	170	170	150	145	155	135	265	95	110	185	135	180	100	265	170	195	280	0	80	140
	W283	Yuedao12	185	120	110	85	195	290	145	190	200	100	145	170	100	125	100	95	120	115	120	285	150	120	170	280	305	135	130	170	170	150	145	155	135	265	95	110	185	0	180	125	265	170	195	280	0	80	140
	W284	Yuedao13	185	120	110	85	195	320	160	190	160	100	145	170	100	125	100	95	80	115	120	155	150	120	170	280	305	135	130	170	170	150	145	155	135	265	95	110	185	0	180	125	265	170	195	245	0	80	140
	W285	Yuedao14	185	120	110	85	195	320	160	190	160	100	145	170	100	125	100	95	95	115	120	155	150	120	170	280	305	135	130	170	170	150	145	155	135	265	95	110	185	0	180	125	265	170	195	245	0	0	140
	W286	Yuedao15	185	120	110	85	195	320	160	190	160	100	145	170	100	125	100	95	95	115	120	155	150	120	170	280	305	135	130	170	170	150	145	155	135	265	95	110	185	0	180	125	265	110	195	245	0	0	140
	W287	Yuedao16	185	120	110	85	195	320	160	190	160	100	145	170	100	125	100	95	80	115	120	155	150	120	170	280	305	135	130	170	170	150	145	155	135	265	95	110	185	135	180	125	265	110	195	280	0	80	140
	W288	Yuedao17	185	120	110	85	195	320	160	190	140	100	145	170	100	125	100	95	80	115	120	155	150	120	170	280	305	135	130	170	170	150	145	155	135	265	95	110	185	135	180	125	265	110	195	245	0	80	140
	W289	Yuedao18	135	120	110	85	200	320	160	160	160	0	0	170	200	125	180	125	90	115	0	0	160	120	175	0	0	220	145	170	170	170	120	165	135	260	110	110	185	0	180	175	265	200	200	245	150	125	175
	W290	Yuedao19	135	120	110	85	195	320	160	160	200	0	140	170	200	125	180	125	90	115	0	170	140	120	175	0	0	220	145	170	170	0	120	0	135	260	110	110	185	0	160	175	265	200	200	280	150	125	0
	W291	Yuedao20	135	120	110	85	195	290	160	160	200	115	150	0	200	125	180	125	90	115	0	0	160	120	175	0	0	220	145	170	170	0	120	0	135	260	110	105	185	0	180	175	265	0	200	245	150	125	0
	W292	Yuedao21	135	120	110	85	195	290	160	160	160	0	0	0	200	125	0	125	90	115	0	210	160	120	175	0	0	220	145	170	170	185	120	165	135	260	110	110	185	135	180	175	265	200	200	245	150	125	190
	W293	Yuedao22	135	120	110	85	195	320	160	160	160	0	150	0	200	125	180	125	90	115	110	210	160	120	175	0	0	220	130	170	170	0	120	165	135	260	105	110	185	135	180	175	265	200	200	245	150	125	0
	W294	Yuedao23	135	120	110	85	195	320	160	160	200	0	150	0	200	125	180	125	90	115	0	210	160	120	175	0	240	220	130	170	170	0	120	0	135	260	105	110	185	135	160	175	265	200	200	280	150	125	190
	W295	Yuedao24	130	120	110	85	195	320	160	160	165	115	140	0	200	125	0	125	100	115	110	210	160	120	175	0	0	220	130	170	170	170	120	165	135	260	105	110	185	0	180	175	265	200	200	245	150	125	195
	W296	Yuedao25	135	120	110	85	195	320	160	160	200	115	150	170	200	125	0	125	130	115	0	210	160	120	175	0	220	220	130	170	170	170	120	135	135	260	105	110	185	0	160	175	265	180	200	280	150	125	195
	W297	Yuedao26	130	120	110	85	195	320	160	160	200	115	150	0	200	125	180	125	130	115	0	210	0	120	190	0	0	220	130	170	170	170	120	0	135	260	105	110	185	135	160	175	265	180	200	245	150	125	0
	W298	Yuedao27	130	120	110	85	195	320	160	160	160	115	150	170	200	140	180	125	130	115	0	210	160	120	190	0	0	220	130	170	170	170	120	135	135	260	105	105	185	0	180	175	265	180	200	245	150	125	195
	W299	Yuedao28	100	120	110	85	195	320	160	160	160	0	150	170	220	140	0	125	130	115	0	0	160	110	190	0	0	220	0	170	170	0	120	0	135	260	105	105	185	0	180	175	265	180	170	245	150	125	0
	W300	Yuedao29	130	120	110	85	195	320	160	160	160	0	150	170	220	140	180	125	100	115	0	170	140	110	190	0	0	220	0	170	170	0	120	0	135	260	105	105	185	0	180	175	265	200	170	280	150	125	0
	W301	Yuedao30	130	120	110	85	195	320	160	160	200	0	150	170	220	140	180	125	100	115	110	210	160	110	190	0	0	220	0	170	170	0	120	135	115	260	105	105	185	135	180	175	265	0	170	280	150	125	190
	W302	Yuedao31	100	120	110	85	195	320	160	160	200	0	150	0	220	140	0	125	120	115	0	0	160	110	190	0	0	220	130	170	170	170	120	135	135	260	105	95	185	135	180	175	265	180	170	280	150	125	0
	W303	Yuedao32	100	120	110	85	195	320	160	160	140	0	150	170	220	125	180	150	120	115	0	210	160	110	190	0	0	220	130	170	170	170	120	135	135	260	105	110	185	0	180	175	265	180	170	245	0	130	190
	W304	Yuedao33	135	120	110	85	195	320	160	160	200	0	150	170	220	140	180	150	120	115	0	210	160	110	190	0	0	220	0	170	170	170	120	135	135	260	105	110	185	135	180	175	265	180	170	280	0	130	195
	W305	Yuedao34	100	120	110	85	195	320	160	160	200	0	150	170	220	140	0	150	120	115	110	210	160	110	190	0	0	220	0	170	170	170	120	135	135	260	105	110	185	0	180	175	265	180	170	245	0	125	195
	W306	Yuedao35	100	120	110	85	195	320	160	160	200	0	150	170	220	140	0	150	130	115	0	170	140	110	190	0	220	220	0	170	170	185	120	135	135	260	105	110	185	0	180	175	265	200	170	245	0	125	195
	W307	Yuedao36	115	120	110	85	195	320	160	160	200	0	150	170	220	140	0	150	130	115	110	210	160	120	190	0	220	220	0	170	170	170	120	135	135	260	105	110	185	0	180	175	265	180	170	280	0	125	195
	W308	Yuedao37	100	120	110	85	195	320	160	160	200	0	150	170	220	140	0	150	120	115	110	210	160	110	190	0	0	220	0	170	170	170	120	135	135	260	105	110	185	0	180	175	265	200	170	245	150	125	175
	W309	Yuedao38	100	120	110	85	195	320	160	160	200	0	150	170	220	125	0	150	120	115	0	210	160	110	190	0	0	220	130	170	170	170	120	135	135	260	105	110	185	135	180	175	265	180	170	280	150	130	190
	W310	Yuedao39	100	145	110	85	195	320	160	160	200	0	150	170	220	115	0	150	120	115	0	210	160	110	190	0	220	220	0	170	170	185	120	135	135	260	105	95	185	135	180	175	265	200	170	245	150	140	190
	W311	Yuedao40	115	120	110	85	200	320	160	160	200	0	140	170	220	140	180	150	120	115	110	0	160	120	190	0	0	220	0	170	170	185	120	135	135	260	105	110	185	135	180	175	265	200	170	280	150	140	195
	W312	Yuedao41	115	120	110	85	200	320	160	160	140	0	150	170	220	140	180	150	130	115	110	0	160	110	190	0	0	220	0	170	170	185	120	135	135	260	105	95	185	135	180	175	265	200	170	245	150	140	195
	W313	Yuedao42	100	120	110	85	195	280	160	160	160	0	150	170	220	140	180	150	130	115	0	0	160	110	190	0	0	220	0	170	170	185	120	135	135	260	105	95	185	135	180	175	265	200	170	280	150	140	0
	W314	Yuedao43	100	120	110	85	195	320	160	160	160	0	150	170	220	140	180	150	130	115	0	0	160	110	190	0	0	220	0	170	170	0	120	135	135	260	105	110	185	135	165	175	265	200	170	280	0	125	195
	W315	Yuedao44	100	120	110	85	195	320	160	160	200	0	140	170	220	140	180	150	120	115	0	210	160	120	190	0	0	220	0	170	170	165	120	135	135	260	105	110	185	0	165	175	265	180	170	280	0	125	195
	W316	Yuedao45	115	120	110	85	195	320	160	160	200	0	150	170	220	140	180	150	130	115	0	210	160	110	190	0	0	220	0	170	170	165	120	135	135	260	105	110	185	0	180	175	265	180	170	280	150	125	195
	W317	Yuedao46	135	120	110	85	195	320	160	160	160	0	150	170	220	140	0	150	120	115	0	0	160	110	190	0	220	220	0	170	170	165	120	0	135	260	105	110	185	0	165	175	265	180	170	280	150	125	0
	W318	Yuedao47	135	120	110	85	195	320	160	160	160	0	150	170	220	140	0	150	120	115	0	0	160	110	190	0	220	220	0	170	170	165	120	135	135	260	105	110	185	0	165	175	260	0	170	280	0	125	0
	W319	Yuedao48	115	120	110	85	195	320	160	160	160	0	150	170	220	140	0	150	130	115	0	170	140	120	190	0	0	220	130	170	170	185	120	135	135	260	105	110	185	140	165	175	260	200	170	280	0	120	0
	W320	Yuedao49	100	120	110	85	195	320	160	160	160	0	150	170	220	140	0	150	130	115	0	0	160	110	190	0	0	220	0	170	170	185	120	0	115	260	105	110	185	140	165	175	260	0	170	280	150	120	0
	W321	Yuedao50	100	120	110	85	195	280	160	160	160	130	150	170	220	150	0	150	120	115	0	170	160	120	190	0	220	220	0	170	170	0	120	135	135	260	105	95	185	140	165	175	265	180	170	280	150	120	190
	W322	Yuedao51	135	120	110	85	195	320	160	160	160	0	150	170	220	140	180	150	130	115	0	170	160	110	175	0	220	220	0	170	170	170	120	135	135	260	105	105	185	140	165	175	265	200	170	280	165	120	0
	W323	Yuedao52	135	120	110	85	195	290	160	160	160	0	150	170	220	140	0	150	120	115	0	170	160	120	175	0	0	220	0	170	170	0	120	135	135	260	105	95	185	140	165	175	265	200	170	280	0	120	175
	W324	Yuedao53	100	130	110	85	195	320	160	160	200	0	150	170	220	150	180	150	120	115	0	170	160	110	175	0	0	220	0	170	155	165	120	135	135	260	105	95	185	140	165	175	265	200	170	280	0	120	175
	W325	Yuedao54	115	0	150	0	100	100	140	160	120	0	150	170	220	165	180	150	120	0	0	170	160	120	175	0	220	220	145	105	175	165	120	135	120	260	105	0	190	185	0	175	150	180	170	200	150	120	175
	W326	Yuedao55	100	120	110	85	200	320	145	160	160	0	150	170	220	125	180	150	120	115	0	170	160	110	175	0	0	220	145	170	170	165	120	135	135	260	105	95	185	140	165	175	265	180	200	280	150	120	175
	W327	Yuedao56	100	120	110	85	195	320	160	160	160	0	150	170	220	140	0	125	120	115	0	210	160	110	175	0	0	220	0	170	180	165	120	135	135	260	105	95	185	140	165	175	260	200	170	280	0	120	175
	W328	Yuedao57	100	120	110	85	195	320	160	160	160	0	140	170	220	140	0	150	120	115	0	170	160	120	175	0	0	220	0	170	170	185	120	135	135	260	105	105	185	140	165	175	260	200	170	280	0	120	175
	W329	Yuedao58	100	120	110	85	195	320	160	160	160	0	150	170	220	140	0	150	120	115	0	170	140	120	175	0	0	220	160	170	170	165	120	135	135	260	105	105	185	140	165	175	260	200	170	280	150	120	175
	W330	Yuedao59	100	130	110	85	195	320	160	160	160	130	150	170	220	140	180	150	100	115	0	170	140	120	175	0	0	220	0	170	170	185	120	135	135	260	105	105	185	140	165	175	265	200	170	280	150	120	175
	W331	Yuedao60	100	120	110	85	195	280	160	160	160	140	150	170	220	125	180	150	100	115	0	170	140	120	175	0	220	220	145	170	170	185	120	135	135	260	105	95	185	140	165	175	265	200	170	280	150	125	175
	W332	Yuedao61	100	120	110	85	195	320	160	160	140	0	150	170	220	125	180	150	100	115	0	170	160	120	175	0	220	220	160	170	170	185	120	135	135	260	105	95	185	140	180	175	265	200	170	280	150	130	175
	W333	Yuedao62	100	120	110	85	195	320	160	160	140	0	140	170	220	140	180	150	100	115	0	0	140	120	175	0	0	220	0	170	170	185	120	135	135	260	105	95	185	140	180	175	260	0	170	280	150	120	175
	W334	Yuedao63	115	130	110	85	195	320	160	160	160	0	150	170	220	125	180	150	100	115	0	210	160	110	175	0	220	220	0	170	170	185	120	135	135	260	105	95	185	140	180	175	265	200	170	280	150	125	175
	W335	Yuedao64	115	120	110	85	200	320	145	160	160	0	150	170	220	140	180	150	100	115	0	210	160	120	175	0	220	220	0	170	170	165	120	135	135	260	105	90	185	140	180	190	265	180	200	280	150	125	175
	W336	Yuedao65	130	130	110	85	195	320	160	160	160	0	150	170	220	125	180	150	100	115	0	0	160	120	175	0	0	220	160	170	190	165	120	135	135	260	105	105	185	140	180	175	265	180	170	280	150	125	175
	W337	Yuedao66	180	120	110	85	200	320	145	160	160	115	150	190	210	140	135	100	180	105	0	0	160	120	180	0	255	215	140	170	190	185	140	155	135	260	110	90	185	140	180	200	265	170	185	280	155	170	175
	W338	Yuedao67	180	120	110	85	195	280	160	160	150	115	150	0	210	140	180	100	180	115	0	0	160	120	180	0	0	215	140	170	190	0	130	155	135	0	110	105	185	140	180	185	265	170	185	280	0	170	175
	W339	Yuedao68	180	120	110	85	195	320	160	160	160	115	150	200	210	115	0	100	210	115	0	180	160	120	180	0	255	215	140	170	170	185	130	155	135	260	110	105	185	140	180	185	265	190	200	280	0	170	175
	W340	Yuedao69	180	120	110	85	195	320	160	160	160	115	150	190	210	115	0	100	210	115	0	180	160	120	180	0	255	215	140	170	170	185	115	155	135	290	110	105	185	140	180	185	265	190	185	280	155	170	190
	W341	Yuedao70	180	120	110	85	195	320	160	160	200	115	150	200	210	140	180	100	210	115	0	0	160	120	180	0	255	215	130	170	170	185	115	155	135	290	110	105	185	140	180	185	265	190	185	280	155	170	190
	W342	Yuedao71	180	130	110	85	195	320	160	160	200	115	150	190	210	150	180	100	210	115	105	0	160	120	180	0	255	215	130	170	160	185	130	155	135	290	110	95	185	140	180	185	265	170	185	280	155	170	190
	W343	Yuedao72	180	120	110	85	200	280	160	160	160	115	150	190	210	140	180	100	210	115	0	180	160	120	180	0	255	215	130	170	170	185	130	155	135	290	110	95	185	140	180	185	265	190	185	280	155	170	145
	W344	Yuedao73	180	120	110	85	200	320	160	160	150	115	150	190	210	140	180	100	210	115	0	190	160	120	180	0	0	215	130	170	155	185	130	155	135	290	110	105	185	140	180	185	265	170	185	280	155	170	190
	W345	Yuedao74	180	120	110	85	195	320	160	160	150	115	150	190	210	140	0	100	210	115	0	0	160	120	180	0	255	215	130	170	170	185	130	155	135	0	110	95	185	140	180	185	265	190	185	280	155	170	190
	W346	Yuedao75	180	120	110	85	195	320	160	160	150	110	150	190	210	140	180	80	210	115	0	0	160	120	180	0	0	215	130	170	170	185	130	155	135	260	110	95	185	140	180	185	265	170	185	280	155	170	0
	W347	Yuedao76	165	120	110	85	195	290	160	160	165	110	150	190	210	140	180	100	210	115	105	210	160	120	180	0	255	215	130	170	170	185	130	155	135	260	110	110	185	135	160	185	265	170	185	280	155	170	190
	W348	Yuedao77	180	120	110	85	195	320	160	160	200	110	150	190	210	150	180	100	210	115	0	210	160	120	180	0	0	215	130	170	170	0	130	155	135	260	110	105	185	135	180	185	265	190	185	280	155	170	0
	W349	Yuedao78	180	120	110	85	195	290	160	160	155	110	150	0	210	140	180	100	210	115	0	0	160	120	180	0	0	215	130	170	170	170	115	0	135	260	110	95	185	140	180	185	265	170	200	280	155	170	190
	W350	Yuedao79	180	120	110	85	195	290	145	160	155	110	150	190	210	140	180	100	210	115	0	0	160	120	180	0	0	215	130	170	170	170	130	155	135	260	110	110	185	140	180	185	265	190	185	245	155	170	190
	W351	Yuedao80	180	120	110	85	195	320	160	160	155	110	150	190	210	140	180	100	210	115	0	210	160	120	180	0	255	215	130	170	170	170	130	155	135	260	110	110	185	135	180	185	265	190	185	280	155	170	190
	W352	Yuedao81	180	120	110	85	195	320	145	160	200	110	150	0	210	140	180	100	210	115	0	210	160	120	180	0	0	215	130	170	170	0	115	155	135	0	110	110	185	135	180	185	265	190	185	280	155	170	0
	W353	Yuedao82	180	120	110	85	195	320	160	160	155	110	150	0	210	140	180	100	210	115	0	0	160	120	180	0	0	215	130	170	170	0	115	155	135	260	110	95	185	135	180	185	265	170	185	280	155	170	0
	W354	Yuedao83	180	120	110	85	195	280	160	160	165	110	150	0	210	140	180	80	210	115	105	0	160	120	180	0	0	215	130	170	170	0	115	155	135	0	110	110	185	135	180	185	265	170	185	280	155	170	0
	W355	Yuedao84	180	0	150	0	100	300	140	160	120	110	150	190	210	165	180	80	210	0	105	210	160	120	180	0	0	215	130	105	175	185	115	155	120	260	110	0	190	220	0	185	150	190	185	200	155	170	175
	W356	Yuedao85	180	120	110	85	195	290	160	160	155	110	150	190	210	140	0	100	210	115	90	210	145	120	180	0	0	215	130	170	170	185	115	210	135	260	110	95	185	135	180	185	265	190	185	280	0	170	175
	W357	Yuedao86	180	130	110	85	195	290	160	160	160	110	150	200	210	125	0	100	210	115	90	150	160	120	180	0	0	215	130	170	210	0	115	210	135	290	110	95	185	135	180	185	265	200	185	245	275	170	190
	W358	Yuedao87	165	120	110	85	195	290	145	160	200	110	150	190	210	140	0	100	240	115	0	210	160	120	180	0	0	215	130	170	170	185	115	155	135	290	110	95	195	135	160	185	265	0	185	280	0	170	190
	W359	Yuedao88	165	120	110	85	195	320	160	160	200	110	150	0	210	140	180	100	210	115	0	0	160	120	180	0	255	215	0	170	170	0	115	155	135	290	110	110	185	135	160	185	265	190	185	280	275	170	0
	W360	Yuedao89	180	120	110	85	195	320	160	160	160	110	150	190	240	140	180	100	240	115	0	245	160	120	180	0	0	215	0	170	170	185	115	155	135	260	110	95	185	135	180	185	265	190	185	280	0	170	190
	W361	Yuedao90	180	120	110	85	195	320	160	160	160	110	150	170	240	140	0	100	240	115	0	0	160	120	180	0	0	215	0	170	170	0	115	155	135	0	110	110	185	135	180	185	265	190	185	245	0	170	190
	W362	Yuedao91	180	120	110	85	195	320	160	160	160	110	150	190	240	140	180	100	240	115	0	0	160	120	180	0	0	215	0	170	170	170	115	155	135	260	110	110	185	135	180	185	265	190	185	245	275	170	190
	W363	Yuedao92	180	120	110	85	195	290	160	160	160	110	150	190	240	140	180	100	240	115	0	245	160	120	180	0	0	215	130	170	170	185	115	210	135	0	110	110	185	135	180	185	265	170	185	280	275	170	190
	W364	Yuedao93	180	120	110	85	195	320	160	160	165	110	150	200	240	140	180	100	240	115	0	0	160	120	180	0	255	215	0	170	170	0	115	155	135	0	110	110	185	135	180	185	265	190	185	245	275	170	190
	W365	Yuedao94	180	120	110	85	195	290	160	160	200	110	150	190	240	140	0	100	240	115	0	245	160	120	180	0	255	215	0	170	170	165	115	155	135	290	110	110	185	135	160	185	265	170	185	280	0	170	195
	W366	Yuedao95	180	120	110	85	195	320	145	160	165	110	150	190	240	140	180	100	240	115	0	245	145	120	180	0	255	215	0	170	170	165	115	210	135	290	110	95	185	135	180	185	265	170	185	280	275	170	195
	W367	Yuedao96	165	130	110	125	195	320	160	160	170	110	150	190	240	120	0	100	240	115	105	180	160	120	180	0	255	215	130	170	170	170	115	155	115	290	110	90	185	135	180	185	265	170	200	280	275	170	190
	W368	Yuedao97	180	120	110	85	195	320	160	160	200	110	150	190	240	140	180	100	240	115	0	0	160	120	180	0	255	215	0	170	170	165	100	0	115	290	110	110	185	135	160	185	265	170	185	280	275	170	195
	W369	Yuedao98	205	120	110	85	195	320	160	160	200	110	150	190	240	140	0	100	260	115	0	245	160	120	180	0	255	215	0	170	170	0	115	0	115	0	110	110	185	135	160	185	265	170	185	280	0	170	0
	W370	Yuedao99	180	120	110	85	195	320	160	160	200	110	150	190	240	140	180	100	260	115	0	245	160	120	180	0	255	215	0	170	170	165	115	155	135	290	110	110	185	135	160	185	265	170	185	280	275	170	0
	W371	Yuedao100	180	120	110	85	195	290	160	160	200	110	150	0	240	150	180	100	260	115	0	180	145	120	180	0	255	215	0	170	170	0	115	0	135	290	110	105	185	135	180	185	265	190	185	280	0	170	0
	W372	Yuedao101	180	120	110	85	195	320	160	160	165	110	150	190	240	150	0	100	260	115	0	245	160	120	180	0	0	215	0	170	170	165	115	155	115	290	110	105	185	135	180	185	265	190	185	280	0	170	0
	W373	Yuedao102	180	120	110	85	195	320	160	160	165	110	150	190	240	140	0	100	260	115	0	0	160	120	180	0	0	215	0	170	170	0	115	155	135	290	110	110	185	135	180	185	265	190	185	245	0	170	0
	W374	Yuedao103	180	120	110	85	195	320	160	160	165	95	150	190	240	140	180	100	260	115	0	0	160	120	180	0	0	215	140	170	170	0	115	155	135	290	110	110	185	135	180	185	265	170	185	280	275	170	0
	W375	Yuedao104	180	120	110	85	195	290	160	160	165	95	150	190	240	140	0	100	260	115	0	0	160	120	180	0	0	215	0	170	170	170	115	155	135	290	110	110	185	135	190	185	265	190	185	280	0	170	175
	W376	Yuedao105	180	120	110	85	195	320	160	160	165	110	150	0	240	140	180	100	260	115	0	0	160	120	180	0	220	215	0	170	170	0	115	0	135	290	110	95	185	135	180	185	265	190	185	245	275	170	0
	W377	Yuedao106	180	120	110	85	195	290	160	160	165	110	150	190	210	140	180	100	260	115	0	180	160	120	180	0	220	215	150	170	170	170	115	210	135	290	110	110	185	135	180	185	265	190	185	280	275	170	160
	W378	Yuedao107	180	120	110	85	195	290	160	160	165	95	150	190	240	150	180	100	260	115	0	0	160	120	180	0	220	215	0	170	170	0	115	210	115	290	110	90	185	135	180	185	265	190	185	280	275	170	160
	W379	Yuedao108	180	130	110	125	195	290	160	160	170	95	150	190	240	120	180	100	260	115	0	210	160	120	180	0	220	215	150	170	200	165	115	210	135	290	110	90	185	135	180	200	265	170	200	280	275	170	160
	W380	Yuedao109	180	120	110	85	195	290	160	160	165	95	150	200	240	125	0	100	260	115	0	0	145	120	180	0	0	215	150	170	170	0	115	210	135	290	110	110	185	135	165	200	265	170	185	245	275	180	175
	W381	Yuedao110	180	120	110	85	195	290	145	160	165	95	150	190	240	140	0	100	260	115	0	210	160	120	180	0	220	215	0	170	170	0	115	210	135	290	110	110	185	135	180	185	265	170	185	280	275	180	160
	W382	Yuedao111	180	120	110	85	195	290	160	160	165	95	150	190	240	150	180	100	260	115	0	210	160	120	180	0	0	215	0	170	170	185	115	210	105	290	110	105	185	135	180	185	265	190	185	280	275	180	160
	W383	Yuedao112	180	120	110	85	195	320	160	160	165	95	150	190	240	125	180	100	260	115	0	210	160	120	180	0	220	215	0	170	170	170	115	210	115	290	110	110	185	135	180	185	265	170	185	280	275	180	160
	W384	Yuedao113	180	120	110	85	195	280	160	160	165	95	150	190	240	140	0	100	260	115	0	0	160	120	180	0	0	215	150	170	170	165	115	135	135	290	110	110	185	135	180	185	265	190	185	280	275	180	160
	W385	Yuedao114	185	120	110	85	195	280	160	155	160	105	95	170	105	140	150	90	120	115	125	165	170	120	185	130	0	190	140	170	170	155	130	0	105	245	90	110	185	135	180	190	265	185	210	280	230	85	175
	W386	Yuedao115	185	120	110	85	195	280	160	155	165	105	95	175	105	140	150	90	85	115	125	165	150	120	185	130	270	190	140	170	170	155	130	310	135	245	0	110	185	135	180	190	265	185	190	245	150	85	165
	W387	Yuedao116	185	120	110	85	195	290	160	155	165	105	95	175	105	140	150	90	120	115	120	145	165	120	185	125	270	190	140	170	170	155	130	310	135	245	90	110	185	135	180	190	265	185	190	280	165	85	165
	W388	Yuedao117	185	120	110	85	195	290	160	155	165	105	0	175	105	140	150	90	85	115	120	145	165	120	185	125	270	190	140	170	170	165	130	310	105	245	90	110	185	135	180	190	265	185	190	280	150	85	165
	W389	Yuedao118	185	120	110	85	195	290	160	155	165	105	100	175	105	140	150	90	85	115	120	145	165	120	185	120	270	190	140	170	170	155	130	310	135	245	90	110	185	135	180	190	265	185	190	245	150	85	165
	W390	Yuedao119	185	120	110	85	195	290	160	155	150	105	110	175	105	125	130	90	95	115	125	145	145	120	195	130	270	190	140	170	170	165	130	310	135	245	90	110	185	135	180	190	265	185	0	245	0	90	155
	W391	Yuedao120	185	120	110	85	195	290	145	155	165	105	110	175	105	140	150	90	85	115	120	145	37075	120	0	120	270	190	140	170	170	155	130	310	115	245	90	110	185	135	180	0	265	185	190	280	150	80	0
	W392	Yuedao121	185	145	110	85	195	280	160	155	170	105	110	175	105	140	150	90	85	115	120	145	150	120	185	120	270	190	140	170	170	155	130	310	135	245	90	90	185	135	0	180	265	185	190	280	150	0	0
	W393	Jia45	185	130	110	130	200	290	160	155	0	105	110	175	105	125	130	90	95	115	120	145	145	105	195	130	270	190	140	170	220	165	145	310	135	245	90	95	185	285	165	190	265	185	210	240	150	85	175
	W394	Nannongjing3786	185	130	110	130	200	290	160	155	0	105	110	175	105	0	130	90	85	120	120	145	130	105	195	130	270	190	140	170	220	165	130	310	135	245	90	95	185	285	165	190	260	185	190	240	150	80	165
	W395	24248	185	130	110	130	200	290	160	155	0	105	125	175	105	125	130	90	85	120	120	145	130	105	195	130	270	190	140	150	195	165	130	310	135	245	90	95	185	285	165	190	260	185	190	240	150	80	165
	W396	Nannongjing4004	185	130	110	130	200	270	160	155	145	105	125	175	105	125	130	90	85	105	120	145	130	110	195	130	270	190	140	150	195	165	130	310	135	245	90	95	185	285	165	190	260	185	210	240	0	85	165
	W397	Nannongjing4016	185	130	110	130	200	270	160	155	145	105	125	175	105	125	130	90	85	105	100	145	130	110	195	130	270	190	140	150	195	165	145	310	135	245	90	95	185	285	165	190	265	185	210	240	150	85	165
	W398	Zijianwujing	185	130	110	130	200	300	160	155	155	105	150	195	105	125	130	90	95	115	100	145	130	110	195	130	270	190	140	150	195	165	145	310	135	245	90	95	185	285	165	190	265	185	190	240	150	85	175
	W399	Ningjing2	185	130	110	130	200	300	160	155	150	105	150	195	105	125	130	90	95	115	100	145	130	120	195	130	270	190	140	150	195	165	145	310	125	0	90	95	185	0	155	190	260	185	210	240	150	85	175
	W400	Wuxiang99-8	185	130	110	130	200	300	160	155	150	105	150	195	105	125	150	90	120	115	95	145	145	110	185	120	270	190	140	150	195	155	130	310	0	245	90	95	185	135	155	180	260	185	190	240	150	80	165
	W401	Wuyujing8	185	130	110	130	200	300	160	155	150	105	150	175	105	125	130	90	95	105	100	145	130	120	195	130	270	190	140	150	195	165	145	310	125	245	80	95	185	0	155	190	260	185	190	240	0	85	165
	W402	Nannongjing002	185	130	110	130	200	300	160	155	150	105	180	195	105	125	130	90	95	115	100	145	130	120	195	0	270	190	140	150	195	165	145	310	115	245	80	95	185	0	155	180	260	185	210	240	150	85	0
	W403	Nannongjing004	185	120	110	130	200	290	160	155	150	105	180	195	105	125	130	90	95	120	100	145	130	120	195	130	270	190	140	150	195	165	145	310	125	245	90	95	185	0	155	190	260	185	210	240	150	85	0
	W404	Huaidao5hao	185	130	110	130	200	300	160	155	150	105	180	195	105	125	0	90	95	115	100	145	130	120	195	130	270	190	140	150	195	165	145	265	125	245	90	95	185	0	165	190	260	185	190	240	130	0	0
	W405	Zhongzuo93	185	130	110	130	200	300	160	155	150	105	180	175	105	125	130	90	95	115	100	145	130	130	195	130	270	190	140	150	195	165	145	310	125	245	90	95	185	135	165	180	260	185	190	240	130	85	0
	W406	Yandao9	185	130	110	130	200	290	160	155	150	105	180	175	105	125	130	90	95	120	100	145	37075	110	195	130	270	190	140	150	180	165	145	310	125	0	90	95	185	135	165	180	260	185	0	240	0	85	0
	W407	Lianjing4	185	130	100	130	200	290	160	155	165	105	180	175	105	125	130	90	95	115	100	145	130	110	195	130	270	190	140	150	180	165	145	310	115	245	90	95	185	135	155	180	260	185	210	240	130	85	0
	W408	Jindao1007	185	130	110	130	200	300	160	155	200	105	180	175	105	150	130	90	95	105	100	145	130	110	195	120	0	190	140	150	180	165	145	310	115	245	90	95	185	0	165	180	260	185	210	240	130	85	0
	W409	Huajing5	185	130	110	130	200	270	160	155	150	105	180	195	105	125	130	90	85	115	95	145	130	105	195	130	270	190	140	150	180	165	145	310	115	245	80	95	185	0	0	190	260	90	210	240	130	85	0
	W410	Huajing6	185	130	110	130	200	290	160	0	150	105	180	175	105	125	0	90	95	115	100	145	130	105	195	130	270	190	140	150	180	165	145	310	125	245	80	95	185	0	155	180	260	185	210	240	130	85	165
	W411	Yangfujing7	185	130	110	130	200	270	160	155	150	105	180	175	105	125	130	90	95	115	100	145	120	120	195	130	270	190	140	150	195	165	145	310	125	245	90	95	185	0	165	190	265	185	210	240	130	85	165
	W412	Yangfujing8	185	130	110	130	200	280	160	140	150	105	180	195	105	125	150	90	120	115	90	145	130	120	195	120	270	190	140	120	180	165	130	310	125	245	90	95	185	135	165	180	265	185	210	240	130	80	150
	W413	Zhendao99	185	130	110	130	200	290	160	140	165	105	180	175	105	125	130	90	95	115	95	145	130	110	195	130	270	190	140	120	180	165	145	310	125	245	80	95	185	135	165	190	265	185	210	240	130	85	155
	W414	Nanjing42	185	130	110	130	200	270	160	140	160	105	180	195	105	125	130	90	85	115	90	145	130	110	195	0	270	190	140	120	180	165	145	310	125	245	80	95	185	135	165	190	265	185	210	240	130	85	155
	W415	Lianjing9823	185	130	110	130	200	280	160	140	150	105	180	175	105	125	130	90	95	115	95	145	130	110	195	130	270	190	140	120	180	165	145	310	125	245	80	95	185	135	165	190	265	185	190	240	130	85	155
	W416	Huifeng1	185	130	110	130	200	270	160	140	170	105	180	175	105	125	130	90	95	115	95	145	130	110	195	130	270	190	140	120	180	165	145	310	125	245	80	95	185	135	165	190	265	185	190	240	130	85	0
	W417	Huifeng2	185	130	110	130	200	270	160	140	170	105	180	175	105	125	130	90	95	115	95	145	130	110	195	130	270	190	140	120	180	165	145	310	125	245	80	95	185	135	165	180	265	185	190	240	130	85	0
	W418	Yandao8	185	130	110	130	200	270	160	140	170	105	180	175	105	125	130	90	95	115	95	145	130	110	195	130	270	190	140	120	180	165	145	310	125	245	80	95	185	135	165	180	265	175	190	240	130	85	0
	W419	Wuyujing21	185	130	110	130	200	270	160	140	150	105	180	175	105	125	130	90	95	115	95	145	130	120	195	130	270	190	140	120	195	165	145	310	125	245	80	95	185	135	165	190	265	185	210	240	130	85	155
	W420	Shashani	185	0	110	130	200	280	160	130	165	105	180	175	105	130	130	90	85	115	95	145	130	105	195	125	270	190	140	150	195	165	145	310	125	245	80	95	185	285	165	180	265	175	0	240	130	85	150
	W421	Muzhan4	185	0	110	130	200	290	160	130	150	105	180	175	105	130	130	90	95	115	95	145	130	105	195	125	0	190	140	150	180	165	145	310	125	245	80	95	185	285	165	190	260	175	190	240	130	85	0
	W422	Mudanjiang29	185	120	110	130	200	290	160	130	0	105	180	175	105	130	130	90	120	115	100	145	130	105	195	125	270	190	140	150	195	165	145	310	125	245	90	95	185	285	165	180	265	175	210	240	130	85	150
	W423	Mudanjiang28	185	120	110	130	200	290	160	130	155	105	180	175	105	130	130	90	95	115	100	145	145	105	195	0	270	190	140	150	195	165	145	310	125	245	80	95	185	285	165	190	265	175	210	240	130	85	135
	W424	Mudanjiang27	185	120	110	130	200	290	160	130	155	105	180	175	105	130	130	90	85	120	100	145	145	120	185	130	270	190	140	150	165	165	145	310	135	245	90	110	185	285	165	180	265	175	210	240	130	85	135
	W425	Kenzhan2	185	120	110	130	200	290	160	130	155	105	180	175	105	130	130	90	120	115	100	145	120	105	195	125	270	190	140	150	195	165	145	310	135	245	90	95	185	285	165	180	265	175	190	240	130	85	135
	W426	Heijing8	185	120	110	130	200	260	160	130	155	105	180	175	105	130	130	90	120	125	100	145	145	105	195	125	270	190	140	150	195	165	145	310	135	245	80	95	185	285	165	190	265	175	210	240	130	85	135
	W427	Hejing1	185	120	110	130	200	260	160	130	140	105	180	175	105	130	130	90	120	115	100	145	130	105	195	125	270	190	155	150	195	165	145	310	135	245	80	95	185	285	165	180	265	175	210	240	130	85	155
	W428	Beidao4	185	120	110	130	200	290	160	130	165	105	180	175	105	130	130	90	95	115	95	145	150	120	185	130	270	190	0	150	195	165	145	265	135	245	80	95	185	285	165	190	265	175	190	240	130	85	155
	W429	Beidao3	185	120	110	130	200	290	160	130	175	105	180	175	105	130	130	90	95	125	100	145	145	105	195	125	270	190	155	150	195	165	145	265	135	245	80	95	185	285	165	180	265	175	210	240	130	85	155
	W430	Suijing12	185	120	110	130	200	290	160	130	175	105	180	175	105	130	130	90	95	125	100	145	120	105	195	125	270	190	155	150	195	165	145	265	135	245	0	95	185	285	165	180	265	175	210	240	130	85	155
	W431	Songjing12	185	120	110	130	200	290	160	130	155	105	180	175	105	130	130	90	95	115	100	145	145	120	185	125	270	190	155	170	165	165	155	265	135	245	80	95	185	285	165	190	265	175	190	240	130	80	155
	W432	Songjing11	185	120	110	130	200	260	160	130	165	105	180	195	105	130	130	90	120	115	100	145	150	0	195	125	270	190	155	170	165	165	155	265	135	245	80	95	185	285	165	190	265	175	210	240	130	0	155
	W433	Songjing10	0	120	110	130	200	290	160	185	165	100	0	0	0	130	140	185	110	120	110	0	140	105	195	140	0	210	120	150	195	0	130	280	135	270	0	95	185	0	165	205	265	200	190	240	180	90	0
	W434	Dongnong430	0	120	110	130	200	290	160	185	155	100	0	0	0	130	140	185	110	115	110	0	140	105	195	140	280	210	120	150	195	0	130	280	135	270	0	95	185	285	165	0	265	200	190	240	180	90	0
	W435	Dongnong424	0	115	110	130	200	280	160	185	165	100	0	0	0	130	140	185	110	115	110	0	140	120	195	135	280	210	110	150	195	0	130	280	135	270	0	95	185	285	165	205	265	200	190	240	180	90	0
	W436	Longnuo3	0	120	110	130	200	280	160	185	150	100	0	0	0	130	140	185	110	115	110	0	140	105	195	135	0	210	120	150	195	0	130	280	135	270	0	95	185	285	165	200	260	200	190	240	180	90	0
	W437	Longjing28	0	120	110	130	200	290	160	185	165	100	0	0	0	130	140	185	110	115	110	0	140	120	195	135	280	210	110	150	195	0	130	280	135	270	0	95	185	285	165	0	260	200	190	240	180	90	0
	W438	Longjing27	0	120	110	130	200	290	160	185	150	100	0	0	0	130	140	185	110	120	110	0	120	120	195	135	290	210	110	150	180	0	130	280	135	280	0	95	185	285	165	200	260	200	190	240	180	90	0
	W439	Longjing26	0	115	110	130	200	290	160	185	160	100	0	0	0	130	140	185	110	120	110	0	120	120	195	140	280	210	110	150	180	0	130	280	135	280	0	95	185	285	165	200	260	200	190	240	180	90	0
	W440	Longjing25	0	120	110	130	200	290	160	185	160	100	0	0	0	130	140	185	110	120	110	0	120	120	195	140	290	210	120	150	180	0	130	280	135	280	0	95	185	285	165	0	260	200	190	240	180	90	0
	W441	Longjing24	0	115	110	130	200	290	160	185	160	100	0	0	0	130	140	185	110	115	110	0	120	105	195	0	290	210	0	150	195	0	130	280	135	280	0	95	185	285	165	200	260	200	190	240	180	90	0
	W442	Longjing22	0	120	110	130	200	290	160	185	150	100	0	0	0	125	140	185	110	115	110	0	120	105	195	135	290	210	120	150	195	0	130	280	135	280	0	95	185	285	165	200	260	200	190	240	180	90	0
	W443	Longjing21	0	120	110	130	200	260	160	185	165	100	0	0	0	125	140	185	110	115	110	0	140	105	195	140	290	210	120	150	195	0	130	280	135	280	0	95	185	285	165	205	260	200	190	240	180	90	0
	W444	Longjing20	0	120	110	130	200	260	160	185	160	100	0	0	0	125	130	185	110	125	110	0	145	0	195	140	0	210	0	150	180	0	130	280	135	285	0	95	185	285	165	200	260	200	190	240	180	90	0
	W445	Longjing19	0	120	110	130	200	290	160	185	165	100	0	0	0	125	130	185	110	120	110	0	145	105	195	135	0	210	0	150	180	0	130	280	135	285	0	95	185	285	165	205	260	200	190	240	180	90	0
	W446	Longjing18	140	120	110	130	200	260	160	100	165	110	95	85	100	125	155	100	85	115	0	0	95	120	200	0	265	235	145	150	195	0	90	0	135	0	100	95	185	285	165	140	260	0	180	240	180	100	0
	W447	Longjing17	0	120	110	130	200	290	160	185	0	100	0	0	0	125	130	185	110	115	110	0	145	105	195	135	290	210	0	150	195	0	130	280	135	280	0	95	185	285	165	0	260	200	190	240	180	90	0
	W448	Longjing16	0	120	110	130	200	290	160	185	0	100	0	0	0	130	130	185	110	120	110	0	145	120	195	135	0	210	0	150	195	0	130	280	135	280	0	95	185	285	165	0	260	200	190	240	180	90	0
	W449	Longjing15	0	120	110	130	200	290	160	185	0	100	0	0	0	130	130	185	110	120	110	0	145	120	195	135	0	210	0	150	195	0	130	280	135	280	0	95	185	285	165	0	260	200	190	240	180	90	0
	W450	Zhonglongdao1	0	120	110	130	200	290	160	185	160	100	0	0	0	125	140	185	110	105	110	0	140	105	195	140	0	210	120	150	195	0	130	280	135	280	0	95	185	285	165	0	260	200	190	240	180	90	0
	W451	Zongdao8	0	120	110	130	200	290	160	185	155	100	0	0	0	125	140	185	110	115	110	0	145	105	195	135	0	210	110	150	195	0	130	280	135	280	0	95	185	285	165	205	260	200	190	240	180	90	0
	W452	Longdao6	0	120	110	130	200	290	160	185	150	100	0	0	0	125	140	185	110	120	110	0	120	105	195	140	0	210	120	150	195	0	130	280	135	280	0	95	185	285	165	200	260	200	190	225	180	90	0
	W453	Longdao5	0	130	110	130	200	290	160	185	165	100	0	0	0	130	140	185	110	105	110	0	145	105	195	140	0	210	0	150	195	0	130	280	135	280	0	95	185	285	165	205	260	200	190	240	180	90	0
	W454	Longdao4	0	130	110	130	200	290	160	185	165	100	0	0	0	125	140	185	110	120	110	0	150	105	195	135	280	210	0	150	195	0	130	280	135	280	0	95	185	285	165	0	260	200	190	240	180	90	0
	W455	Kendao19	0	130	110	130	200	290	160	185	165	100	0	0	0	125	140	185	110	120	110	0	145	105	195	135	280	210	120	150	195	0	130	280	135	280	0	95	185	285	165	0	260	200	190	225	180	90	0
	W456	Kendao18	0	130	110	130	200	290	160	185	160	100	0	0	0	125	140	185	110	115	110	0	155	105	195	140	280	210	0	150	195	0	130	280	135	280	0	95	185	285	165	0	265	200	190	240	180	90	0
	W457	Kendao12	140	130	110	130	200	290	160	100	160	110	95	85	100	125	155	100	85	120	0	0	95	105	200	0	265	235	0	150	180	200	90	0	0	0	100	95	185	0	0	140	0	165	180	0	180	100	180
	W458	Kendao13	0	130	110	130	200	290	160	185	165	100	0	0	0	125	140	185	110	120	110	0	150	105	195	140	280	210	120	150	180	0	130	280	135	280	0	95	185	285	165	0	265	200	190	240	180	90	0
	W459	Kendao20	0	120	110	130	200	260	160	185	165	100	0	0	0	125	140	185	110	120	110	0	155	105	195	140	280	210	120	150	180	0	130	280	135	280	0	95	185	285	165	0	265	200	190	240	180	90	0
	W460	Longdun106	0	130	110	130	200	290	160	185	160	100	0	0	0	125	140	185	110	120	110	0	145	105	195	140	280	210	120	150	195	0	130	280	135	280	0	95	185	285	165	0	265	200	190	240	180	90	0
	W461	Longdun105	0	120	110	130	200	290	160	185	160	100	0	0	0	125	140	185	110	115	110	0	145	105	195	140	280	210	120	150	195	0	130	280	135	280	0	95	185	285	165	0	265	200	190	225	180	90	0
	W462	Sanjiang2	0	120	110	130	200	290	160	185	175	100	0	0	0	125	140	185	110	125	110	0	145	105	195	140	280	210	120	150	195	0	130	280	135	280	0	95	185	285	165	0	265	200	190	240	180	90	0
	W463	Nongxiang21	185	120	100	130	195	0	0	145	155	110	130	200	100	150	150	80	85	0	120	135	145	120	175	110	225	210	140	180	170	0	115	240	155	190	95	220	290	100	165	180	0	175	180	270	165	85	245
	W464	Nongxiang25	185	120	100	130	185	300	160	145	200	110	130	200	100	150	130	80	85	0	115	160	145	120	175	110	225	210	140	180	170	170	115	240	135	190	95	220	285	130	185	180	140	175	180	270	165	85	245
	W465	Nongxiang26	185	120	100	130	195	300	160	145	155	110	130	200	100	150	150	80	95	0	120	160	145	120	175	110	225	210	140	180	170	0	115	240	135	190	95	230	290	130	185	180	135	175	180	270	165	85	245
	W466	Yuzhenxiang	185	120	100	0	195	300	160	145	155	110	130	200	100	150	130	80	85	0	115	160	145	120	175	110	225	210	140	180	170	0	115	240	135	190	95	230	285	130	185	180	140	180	180	270	165	85	245
	W467	Xiangwanxian17	185	120	100	0	200	300	160	145	155	110	130	200	100	150	150	80	85	0	120	160	145	120	175	110	225	210	140	180	170	0	115	240	135	190	95	230	290	130	185	180	140	180	180	270	165	85	245
	W468	Huanghuazhan	185	120	85	0	200	320	160	145	165	110	130	180	100	150	150	80	85	0	120	160	145	120	175	110	225	210	140	180	170	150	115	240	0	175	95	230	285	130	165	180	140	180	180	270	165	85	245
	W469	Fengyouwan8	185	120	100	130	200	320	160	145	155	110	130	200	100	150	150	80	100	0	120	160	145	120	175	110	225	210	140	180	195	160	115	240	150	190	95	230	290	115	165	180	135	180	180	270	165	85	245
	W470	Ribenqing	185	130	120	0	200	320	155	145	160	110	130	200	100	135	130	95	100	0	120	160	145	110	195	110	225	210	140	160	195	0	115	265	135	190	95	230	290	100	170	190	140	180	200	240	165	95	245
	W471	Tijin	185	130	110	0	200	290	155	145	165	110	130	180	100	135	130	95	100	0	120	135	145	110	195	110	225	185	140	160	190	0	115	265	0	175	95	230	0	100	170	180	140	180	200	245	165	95	245
	W472	M1004	185	130	120	0	200	320	155	145	175	110	130	200	100	135	130	95	100	0	120	135	145	110	195	110	225	185	140	160	195	140	115	265	135	175	95	230	300	100	170	190	140	180	200	245	165	95	245
	W473	Zhongguo91	185	130	120	130	0	320	155	145	165	110	130	200	100	135	130	95	100	0	120	135	145	110	195	110	225	210	140	180	180	0	115	265	135	190	95	230	300	100	170	190	140	180	200	245	165	95	245
	W474	Qiutainxiaoding	185	130	120	0	200	290	155	145	165	110	130	200	100	135	130	105	100	0	115	135	145	110	195	120	225	185	140	160	195	0	115	265	135	175	95	230	300	100	170	190	140	180	200	250	165	95	245
	W475	Cai	185	130	0	0	200	290	0	145	165	110	130	200	100	135	130	105	100	0	115	135	145	110	195	110	225	185	140	160	195	0	115	290	135	175	95	230	300	100	170	190	140	180	200	250	165	95	245
	W476	Qiuguang	185	130	120	0	200	290	155	145	180	110	130	180	100	135	130	105	85	0	120	125	145	110	195	110	225	185	120	160	195	170	115	290	135	180	95	230	300	100	170	190	135	180	200	260	165	95	245
	W477	Kangbingyueguang	185	130	120	0	200	290	155	145	180	110	130	180	100	0	130	105	85	0	115	135	145	110	195	110	225	185	140	160	190	0	115	290	135	175	95	230	300	100	170	190	140	180	200	260	165	100	245
	W478	Youzhiyueguang	185	130	85	0	200	0	160	145	175	110	115	180	100	135	150	105	85	0	115	135	145	120	175	110	225	185	140	150	170	0	115	265	155	190	95	235	300	100	165	180	135	180	200	260	165	95	210
	W479	Kasala	185	120	85	0	200	0	160	145	175	110	115	180	100	150	150	105	85	0	120	135	145	120	175	130	225	185	140	180	195	140	110	290	155	190	95	230	300	135	185	180	140	180	180	280	165	95	220
	W480	Xiangchuanwuxinbaimi	185	130	110	125	210	280	155	145	170	110	115	200	100	150	130	105	100	0	120	135	145	120	195	130	225	185	140	160	195	0	110	290	135	180	95	230	290	115	185	190	125	180	200	260	165	100	220
	W481	Dongzheng1640	185	130	120	125	210	320	155	145	175	110	115	180	100	150	130	105	100	0	120	125	145	120	195	130	225	185	140	160	190	0	110	290	135	180	95	230	290	115	185	190	125	180	180	260	165	100	220
	W482	Dongzhengwuyujing21	185	120	85	0	200	35050	160	145	175	110	115	180	100	150	130	105	100	0	115	125	145	120	195	130	225	185	140	160	195	0	110	265	155	180	100	230	0	115	185	180	140	180	180	280	165	95	220
	W483	Heimixiandao	185	130	110	0	210	290	155	145	180	110	115	180	100	0	130	105	100	0	120	135	145	110	195	130	225	185	140	160	195	0	110	290	135	190	95	230	285	0	185	180	0	180	180	260	165	100	220
	W484	Heimijingdao	185	130	0	130	200	320	155	145	180	110	115	180	100	150	130	105	100	0	120	135	145	120	195	130	225	185	140	160	170	0	110	290	155	190	100	230	290	115	185	180	135	180	180	260	165	95	220
	W485	Zidao	185	120	0	0	0	320	160	145	180	110	115	180	100	0	150	105	100	0	120	135	145	120	175	130	225	185	140	160	195	0	100	265	155	175	100	230	290	115	185	180	0	180	180	280	165	95	220
	W486	9311	185	130	120	125	0	290	155	145	0	110	115	180	100	150	130	105	95	0	120	135	145	110	195	130	225	185	140	160	190	0	110	290	140	175	100	230	290	115	185	190	0	180	180	260	165	95	210
	W487	Zacaodao	185	130	120	0	0	290	155	150	0	110	115	200	100	150	130	105	95	0	120	125	145	110	195	120	225	185	140	160	190	0	110	290	0	175	100	230	290	115	185	180	135	180	180	265	165	100	210
	W488	Youmang429	185	130	120	0	0	290	155	150	180	110	115	200	100	150	130	95	95	0	120	135	145	110	195	120	225	185	140	160	190	0	110	290	0	175	100	0	0	115	185	190	135	180	180	265	165	100	210
	W489	Wanqu429	185	130	110	0	0	290	155	150	180	110	115	200	100	150	130	105	95	0	120	135	135	110	195	120	225	185	140	160	190	0	110	290	140	180	100	230	300	115	185	190	125	180	200	265	165	100	210
	W490	Zhili429	185	130	120	0	0	320	160	150	210	110	115	200	100	150	130	105	100	0	120	135	145	110	195	120	225	185	140	160	190	0	110	290	140	180	100	0	300	115	185	180	135	180	200	265	165	110	210
	W491	Si4029	185	130	120	0	0	320	155	150	180	110	115	200	100	150	130	105	100	0	120	125	145	110	195	120	225	185	140	160	190	0	110	290	140	180	100	0	290	135	185	180	135	180	200	265	165	110	210
	W492	Si4031	185	130	110	125	0	290	155	150	180	110	115	200	100	150	130	105	95	0	120	125	145	110	195	120	225	185	140	160	190	0	110	290	140	175	100	0	290	115	185	190	130	180	200	260	165	110	210
	W493	Si4033	185	130	0	0	200	0	155	160	0	110	115	200	100	0	130	105	100	0	120	135	145	110	195	120	225	185	140	160	190	0	110	290	140	190	100	0	0	115	185	190	0	180	200	265	165	110	210
	W494	Si4039	185	130	0	0	200	0	0	160	0	110	125	200	100	0	130	105	100	0	120	135	145	110	195	120	225	185	140	160	190	0	110	290	0	175	100	0	0	115	0	180	130	180	200	265	165	110	290
	W495	Si4040	185	130	110	0	200	290	155	150	180	110	125	200	100	135	130	105	100	0	120	135	145	110	195	130	225	185	150	160	190	0	110	290	140	205	100	0	285	115	0	190	130	180	180	0	165	110	290
	W496	Si4041	185	130	0	0	200	0	155	160	0	110	125	200	100	135	130	105	100	0	120	135	145	110	195	130	225	185	150	160	195	0	110	290	0	205	100	0	285	115	0	180	130	180	180	270	165	110	290
	W497	Si4049	185	130	0	0	200	320	0	160	180	110	125	200	100	135	130	105	100	0	120	135	145	110	195	130	225	185	150	160	190	0	110	290	0	205	100	0	285	115	0	190	135	180	180	265	165	110	290
	W498	Si4079	185	130	0	0	200	290	155	160	170	100	125	200	100	135	130	105	100	0	120	160	145	120	195	130	225	185	150	160	190	0	110	290	140	205	100	230	285	115	0	200	130	180	180	265	165	110	290
	W499	Si4081	185	130	110	0	200	320	155	160	180	100	125	200	100	135	130	95	100	0	120	160	145	110	195	130	225	185	150	160	190	0	110	290	140	205	100	230	290	115	0	180	130	180	200	265	165	110	290
	W500	Si4082	185	130	110	0	200	320	155	160	180	100	125	200	100	135	130	95	100	0	120	135	145	110	195	130	225	185	150	160	190	0	110	290	135	205	100	230	285	115	0	180	130	180	200	270	165	110	290
	W501	Si4139	185	130	0	0	200	320	155	160	150	110	125	200	100	135	130	95	100	0	120	160	145	110	195	130	225	185	150	160	195	0	110	290	135	205	100	230	290	115	0	200	130	180	200	270	165	110	290
	W502	Si4152	185	130	110	0	200	320	155	170	180	110	115	200	100	135	130	95	100	0	120	160	145	120	195	130	225	185	150	160	190	0	110	290	0	205	100	230	285	115	0	200	135	180	200	270	165	110	290
	W503	Si4161	185	130	0	0	200	0	0	170	0	110	115	200	100	135	130	95	100	0	120	160	145	110	195	130	225	185	150	180	190	0	110	290	0	205	100	230	0	115	0	180	0	180	200	280	165	110	290
	W504	Si4229	185	130	110	0	200	320	160	170	0	100	115	200	100	135	130	95	100	0	120	160	145	0	195	130	215	185	150	160	190	0	110	290	135	205	100	230	285	115	0	180	130	180	200	280	165	110	290
	W505	Si4230	185	130	110	0	200	320	155	170	175	100	115	200	100	135	130	95	100	0	120	160	145	110	195	130	215	185	150	160	195	0	110	265	140	205	100	230	285	115	0	200	130	180	200	280	165	110	290
	W506	Si4251	185	130	110	0	200	320	155	170	180	100	115	200	100	135	130	80	100	0	120	160	145	120	195	130	215	185	150	160	195	0	110	265	140	205	100	230	285	115	0	200	135	180	180	280	165	110	290
	W507	Si4252	185	130	0	0	200	320	155	170	180	100	115	200	100	135	130	80	100	0	120	160	145	120	195	130	215	185	150	160	195	0	110	290	150	205	100	230	285	115	0	200	0	180	200	280	165	110	290
	W508	Si4259	185	130	110	0	200	320	155	170	180	100	115	200	100	135	130	80	100	0	120	160	145	120	195	130	215	185	150	160	170	0	110	265	140	205	100	230	285	115	0	200	130	180	200	280	165	110	290
	W509	Si4263	185	130	110	0	200	320	155	170	180	100	115	200	100	135	130	80	100	0	120	160	145	120	195	130	215	185	150	160	0	0	110	265	140	205	100	230	285	115	0	200	130	180	200	280	165	110	290
	W510	Si4280	175	120	120	0	200	280	155	140	170	100	115	195	105	120	125	90	100	0	130	175	140	120	190	130	250	210	125	180	195	0	140	185	0	205	90	230	290	90	165	210	130	180	180	240	165	90	205
	W511	Si4330	175	120	120	100	200	280	155	140	170	100	115	195	105	120	125	90	100	0	130	150	140	110	190	130	250	210	125	180	190	0	130	185	150	205	90	220	285	0	165	210	130	180	180	240	165	90	205
	W512	Si4360	175	120	0	0	195	300	155	140	170	100	115	195	105	120	125	90	90	0	120	150	140	120	190	130	250	210	140	180	190	0	130	185	0	205	90	220	285	90	165	210	130	180	180	240	165	90	205
	W513	Si4364	175	120	120	0	195	300	155	140	170	90	115	195	105	0	125	90	115	0	120	150	145	110	190	130	250	210	140	180	205	0	130	185	0	205	90	0	0	120	0	185	130	180	195	240	165	90	205
	W514	Digudao	175	120	100	100	200	300	155	140	155	100	115	195	105	120	125	90	100	0	120	150	145	110	190	130	210	210	140	180	195	0	130	185	0	205	90	230	290	90	170	185	130	180	195	240	165	90	205
	W515	Si4385	175	120	120	100	195	320	160	140	200	100	115	195	105	150	125	90	90	0	110	175	145	120	190	130	210	210	140	180	170	0	130	185	150	205	90	235	295	120	185	185	130	180	180	240	165	90	205
	W516	Si4386	175	130	120	100	200	300	160	140	200	100	115	195	105	150	125	90	100	0	120	150	145	120	175	130	210	210	140	180	190	0	130	185	0	205	90	230	290	0	170	185	125	180	195	240	165	90	205
	W517	Sihao4141	175	130	120	100	200	320	155	140	170	100	115	185	105	150	125	90	115	0	120	140	145	120	190	130	210	210	120	180	195	0	130	185	140	205	90	230	290	90	170	210	130	180	180	240	165	90	205
	W518	Ningjinghui096	175	130	0	100	200	300	155	140	170	100	115	185	105	0	125	90	115	0	120	140	145	130	190	130	210	210	120	180	195	0	130	185	140	205	90	230	295	90	170	210	130	180	195	240	165	90	205
	W519	Ningjinghui117	175	130	120	0	0	300	155	140	170	100	115	185	105	0	125	90	115	0	120	150	145	120	190	130	220	210	125	180	195	0	130	200	140	205	90	230	295	90	0	210	130	180	195	240	165	90	205
	W520	Ningjinghui145	175	130	0	0	200	300	160	140	180	100	115	185	105	150	125	90	115	0	120	150	145	120	190	130	220	210	125	180	195	0	130	200	140	205	90	0	290	90	170	210	130	180	195	240	165	90	205
	W521	Ningjinghui166	175	130	0	0	185	300	155	140	180	100	115	170	105	150	125	90	100	0	110	150	145	120	190	130	220	220	125	180	170	0	105	185	140	205	90	230	0	115	150	185	0	180	180	240	165	80	205
	W522	Ningjinghui208	175	130	140	0	195	300	155	140	180	100	115	170	105	125	125	90	100	0	120	150	140	120	175	130	220	210	120	0	170	0	105	185	140	205	90	230	290	90	185	185	125	180	180	240	165	80	205
	W523	Ningjinghui210	175	130	85	0	195	300	160	140	180	100	115	170	105	125	125	90	130	0	120	150	140	120	175	130	220	220	125	0	170	0	105	185	105	205	90	230	295	115	150	185	125	180	180	240	165	80	205
	W524	Ningjinghui237	175	130	140	0	185	300	155	140	180	100	115	170	105	125	125	105	100	0	120	150	140	120	175	130	220	220	125	185	170	0	105	185	140	205	90	235	290	115	185	185	130	180	180	240	165	80	205
	W525	Ningjinghui246	175	130	0	0	195	320	155	140	180	100	115	170	105	125	125	105	130	0	120	150	140	120	175	130	220	220	125	0	170	0	105	185	140	205	80	230	295	90	0	185	125	180	180	240	165	80	205
	W526	Ningjinghui260	175	130	0	0	195	320	155	140	180	100	130	185	105	125	125	105	115	0	120	150	140	120	190	130	220	210	125	0	170	0	105	185	140	205	90	230	295	90	170	185	125	180	180	240	165	100	190
	W527	Ningjinghui285	175	130	85	0	195	320	155	140	180	100	130	185	105	125	125	105	115	0	120	150	140	120	175	130	220	220	125	0	170	0	105	200	135	205	90	230	295	115	170	185	125	180	180	240	165	100	190
	W528	Ningjinghui286	175	0	85	0	195	320	160	140	170	100	130	185	105	125	125	105	115	0	120	150	140	120	175	130	220	220	125	160	170	0	130	200	135	205	90	230	295	90	170	185	125	180	195	240	165	90	190
	W529	Ningjinghui290	175	120	0	0	185	320	155	140	170	100	120	170	105	125	125	105	100	0	110	150	140	130	190	130	220	220	125	185	170	0	120	185	135	205	90	230	290	115	170	185	130	180	195	240	165	80	190
	W530	Ningjinghui292	175	130	0	0	195	320	0	140	170	100	120	185	105	125	125	110	115	0	120	150	140	120	175	130	210	220	125	160	190	0	120	200	135	205	90	230	295	90	170	185	125	180	195	240	165	90	190
	W531	Ningjinghui293	175	0	120	0	0	0	155	140	0	100	120	185	105	0	125	110	115	0	120	140	140	120	190	140	210	220	125	170	205	0	120	200	0	205	90	230	0	90	170	210	0	180	195	240	165	90	190
	W532	Ningjinghui296	175	130	0	0	200	0	155	140	175	100	120	185	105	150	125	110	115	0	120	140	140	120	190	140	210	220	125	170	205	0	120	200	135	205	90	230	285	90	170	210	125	180	195	240	165	90	190
	W533	Ningjinghui298	175	130	0	0	200	320	155	140	175	100	120	185	105	0	125	110	115	0	120	140	140	120	190	140	210	220	125	0	170	0	120	200	125	205	90	230	285	90	170	210	125	180	195	240	165	90	190
	W534	Ningjinghui338	175	0	140	0	0	0	155	140	170	100	130	185	105	0	125	110	115	0	120	140	140	120	190	140	210	220	125	0	205	0	120	200	0	205	90	230	0	90	170	210	0	180	195	240	165	90	190
	W535	Hongyin1009	175	130	140	0	210	320	155	140	175	100	130	185	105	120	125	105	115	0	120	140	140	120	190	140	210	220	140	170	205	0	120	200	135	205	90	230	285	90	170	210	125	180	195	240	165	90	190
	W536	Hongyin1010	175	130	140	0	200	320	155	140	180	100	120	185	105	0	125	105	115	0	120	150	140	120	190	140	210	220	140	170	205	0	120	200	125	205	90	230	285	90	170	210	125	180	180	240	165	90	190
	W537	Hongyin1011	175	130	0	0	200	320	155	140	180	100	130	185	105	120	125	105	115	0	120	150	140	110	190	140	210	220	140	170	0	0	120	200	125	205	90	230	290	90	170	210	125	180	180	240	165	90	190
	W538	Hongyin1012	175	0	0	0	200	0	155	140	0	100	120	185	105	0	125	105	115	0	110	150	140	110	190	140	210	220	140	170	195	0	120	200	125	205	90	230	290	90	170	210	0	180	195	240	165	90	190
	W539	Cai1	175	130	0	0	200	300	155	140	175	100	120	185	105	120	125	105	100	0	120	150	140	120	190	140	210	220	150	160	190	0	120	200	125	205	90	230	0	90	170	185	125	180	180	240	165	90	190
	W540	Nannongjing1R	175	0	140	0	200	0	155	140	0	100	120	185	105	0	125	105	115	0	120	150	140	110	190	140	210	220	150	170	190	0	120	200	125	205	90	230	0	90	170	210	125	180	195	240	165	90	190
	W541	Nannongjing2R	175	130	140	0	200	300	155	140	180	100	120	185	105	120	125	105	115	0	120	150	140	110	190	140	210	220	150	170	190	0	120	200	125	205	90	230	285	90	170	210	125	180	195	240	165	90	190
	W542	Nannongjing3R	195	145	140	0	0	0	160	160	175	0	150	190	115	0	160	80	0	125	140	0	155	120	0	145	230	200	0	0	0	185	155	270	0	250	0	0	0	140	0	210	280	205	210	260	0	100	180
	W543	Ningjing1R-34	200	130	120	0	0	0	155	160	180	0	150	190	110	0	160	80	130	125	140	0	150	130	0	150	230	200	150	0	0	0	155	270	0	250	0	0	0	145	0	200	300	205	200	260	0	100	170
[truncated: 70 more columns]
